# Supplementary material for: Genetic diversity of Salmonella Paratyphi A isolated from enteric fever patients in Bangladesh from 2008 to 2018
Source: PLoS Negl Trop Dis. 2021 Oct 14;15(10):e0009748. doi: 10.1371/journal.pntd.0009748 (PMC8516307; doi:10.1371/journal.pntd.0009748)
Supplement: S1 Table — (XLSX) [file pntd.0009748.s003.xlsx]

## Sheet: Sheet1
Sample information					Lineage	AMR gene/QRDR mutation											Plasmid
Lane	study	Accession number	Study site	Year of isolation		blaTEM-1	dfrA7	sul1	sul2	tetB	CTXM15	acrB-R717L	gyrA-S83F	gyrA-D87G	gyrA-S83Y	gyrA-D87N	IncFIA	IncFIB-pHCM2	IncHI	IncX1
30073_1#148	5827STDY7978526	ERS3422841	icddr,b Dhaka hospital Mohakhali	2008	A3	0	0	0	0	0	0	0	1	0	0	0	0	0	0	0
30073_1#152	5827STDY7978527	ERS3422842	icddr,b Dhaka hospital Mohakhali	2008	A3	0	0	0	0	0	0	0	1	0	0	0	0	0	0	0
30073_1#218	5827STDY7978528	ERS3422843	icddr,b Kamalapur field site	2008	F	0	0	0	0	0	0	0	0	1	0	0	0	0	0	1
30073_1#157	5827STDY7978529	ERS3422844	icddr,b Mirpur field site	2010	F	0	0	0	0	0	0	0	0	1	0	0	0	0	0	1
30073_1#222	5827STDY7978530	ERS3422845	icddr,b Mirpur field site	2010	C4	0	0	0	0	0	0	0	1	0	0	0	0	0	0	0
30073_1#161	5827STDY7978531	ERS3422846	icddr,b Kamalapur field site	2009	A3	0	0	0	0	0	0	0	1	0	0	0	0	0	0	0
30073_1#226	5827STDY7978532	ERS3422847	icddr,b Mirpur field site	2010	F	0	0	0	0	0	0	0	0	1	0	0	0	0	0	1
30073_1#165	5827STDY7978533	ERS3422848	icddr,b Kamalapur field site	2011	A3	0	0	0	0	0	0	0	1	0	0	0	0	1	0	0
30073_1#230	5827STDY7978534	ERS3422849	icddr,b Kamalapur field site	2011	F	0	0	0	0	0	0	0	0	0	1	0	0	0	0	1
30073_1#234	5827STDY7978535	ERS3422850	icddr,b Kamalapur field site	2011	F	0	0	0	0	0	0	0	0	0	1	0	0	0	0	1
30073_1#238	5827STDY7978536	ERS3422851	icddr,b Kamalapur field site	2011	A3	0	0	0	0	0	0	0	1	0	0	0	0	0	0	0
30073_1#169	5827STDY7978537	ERS3422852	icddr,b Kamalapur field site	2011	F	0	0	0	0	0	0	0	0	0	1	0	0	0	0	1
30073_1#173	5827STDY7978538	ERS3422853	icddr,b Kamalapur field site	2011	A3	0	0	0	0	0	0	0	1	0	0	0	0	0	0	0
30073_1#177	5827STDY7978539	ERS3422854	icddr,b Kamalapur field site	2011	A3	0	0	0	0	0	0	0	1	0	0	0	0	1	0	0
30073_1#242	5827STDY7978540	ERS3422855	icddr,b Kamalapur field site	2011	A3	0	0	0	0	0	0	0	1	0	0	0	0	1	0	0
30073_1#246	5827STDY7978541	ERS3422856	icddr,b Kamalapur field site	2012	F	0	0	0	0	0	0	0	0	0	1	0	0	0	0	1
30073_1#250	5827STDY7978542	ERS3422857	icddr,b Kamalapur field site	2014	A3	0	0	0	0	0	0	0	1	0	0	0	0	0	0	0
30073_1#181	5827STDY7978543	ERS3422858	icddr,b Kamalapur field site	2012	A3	0	0	0	0	0	0	0	1	0	0	0	0	1	0	0
30073_1#254	5827STDY7978544	ERS3422859	icddr,b Kamalapur field site	2015	A3	0	0	0	0	0	0	0	1	0	0	0	0	1	0	0
30073_1#258	5827STDY7978545	ERS3422860	icddr,b Kamalapur field site	2011	A3	0	0	0	0	0	0	0	1	0	0	0	0	1	0	0
30073_1#262	5827STDY7978546	ERS3422861	icddr,b Kamalapur field site	2015	A3	0	0	0	0	0	0	0	1	0	0	0	0	0	0	0
30073_1#266	5827STDY7978547	ERS3422862	icddr,b Mirpur field site	2015	A3	0	0	0	0	0	0	0	1	0	0	0	0	1	0	0
30073_1#270	5827STDY7978548	ERS3422863	icddr,b Kamalapur field site	2014	A3	0	0	0	0	0	0	0	1	0	0	0	0	1	0	0
30073_1#274	5827STDY7978549	ERS3422864	icddr,b Kamalapur field site	2012	A3	0	0	0	0	0	0	0	1	0	0	0	0	1	0	0
30073_1#279	5827STDY7978550	ERS3422865	icddr,b Kamalapur field site	2012	A3	0	0	0	0	0	0	0	1	0	0	0	0	1	0	0
30073_1#283	5827STDY7978551	ERS3422866	icddr,b Kamalapur field site	2013	F	0	0	0	0	0	0	0	0	1	0	0	0	0	0	1
30073_1#287	5827STDY7978552	ERS3422867	icddr,b Kamalapur field site	2012	A3	0	0	0	0	0	0	0	1	0	0	0	0	1	0	0
30073_1#291	5827STDY7978553	ERS3422868	icddr,b Mirpur field site	2016	A3	0	0	0	0	0	0	0	1	0	0	0	0	0	0	0
30073_1#295	5827STDY7978554	ERS3422869	icddr,b Kamalapur field site	2015	C4	0	0	0	0	0	0	0	1	0	0	0	0	0	0	0
30073_1#186	5827STDY7978555	ERS3422870	icddr,b Kamalapur field site	2016	A3	0	0	0	0	0	0	0	1	0	0	0	0	0	0	0
30073_1#299	5827STDY7978556	ERS3422871	icddr,b Kamalapur field site	2016	A3	0	0	0	0	0	0	0	1	0	0	0	0	0	0	0
30073_1#190	5827STDY7978557	ERS3422872	icddr,b Kamalapur field site	2016	A3	0	0	0	0	0	0	0	1	0	0	0	0	0	0	0
30073_1#303	5827STDY7978620	ERS3422873	icddr,b Kamalapur field site	2015	A3	0	0	0	0	0	0	0	1	0	0	0	0	1	0	0
30073_1#307	5827STDY7978621	ERS3422874	icddr,b Kamalapur field site	2016	F	0	0	0	0	0	0	0	0	0	1	0	0	0	0	1
30073_1#311	5827STDY7978622	ERS3422875	icddr,b Kamalapur field site	2012	A3	0	0	0	0	0	0	0	1	0	0	0	0	1	0	0
30073_1#315	5827STDY7978623	ERS3422876	icddr,b Kamalapur field site	2015	A3	0	0	0	0	0	0	0	1	0	0	0	0	1	0	0
30073_1#194	5827STDY7978624	ERS3422877	icddr,b Kamalapur field site	2008	A	0	0	0	0	0	0	0	1	0	0	0	0	0	0	0
30073_1#198	5827STDY7978625	ERS3422878	icddr,b Kamalapur field site	2008	C4	0	0	0	0	0	0	0	1	0	0	0	0	0	0	0
30073_1#202	5827STDY7978626	ERS3422879	icddr,b Kamalapur field site	2008	A	0	0	0	0	0	0	0	1	0	0	0	0	0	0	0
30073_1#141	5827STDY7978680	ERS3422933	BITID,Chittagong(Stool)	2016	C4	0	0	0	0	0	0	0	1	0	0	0	0	0	0	0
30073_1#145	5827STDY7978681	ERS3422934	Naogaon(Stool)	2016	C4	0	0	0	0	0	0	0	1	0	0	0	0	0	0	0
33308_1#211	5827STDY8648054	ERS4218304	Dhaka Medical College,Dhaka	2017	C4	0	0	0	0	0	0	0	1	0	0	0	0	0	0	0
33308_1#187	5827STDY8648053	ERS4218305	Dhaka Medical College,Dhaka	2015	A3	0	0	0	0	0	0	0	1	0	0	0	0	0	0	0
33308_1#216	5827STDY8648056	ERS4218306	BITID,Chittagong	2017	C4	0	0	0	0	0	0	0	1	0	0	0	0	0	0	0
33308_1#207	5827STDY8648052	ERS4218307	BITID,Chittagong	2018	C4	0	0	0	0	0	0	0	1	0	0	0	0	0	0	0
33308_1#190	5827STDY8648055	ERS4218308	Dhaka Medical College,Dhaka	2016	A3	0	0	0	0	0	0	0	1	0	0	0	0	0	0	0
33308_1#195	5827STDY8648057	ERS4218310	Potuakhali, Barisal	2015	A3	0	0	0	0	0	0	0	1	0	0	0	0	0	0	0
33308_1#224	5827STDY8648059	ERS4218311	Naogaon Sadar Hospital	2015	A3	0	0	0	0	0	0	0	1	0	0	0	0	0	0	0
33308_1#230	5827STDY8648061	ERS4218312	Dhaka Medical College,Dhaka	2015	A3	0	0	0	0	0	0	0	0	0	1	0	0	0	0	0
33308_1#227	5827STDY8648060	ERS4218313	BITID, Chittagong	2015	A3	0	0	0	0	0	0	0	1	0	0	0	0	0	0	0
33308_1#219	5827STDY8648058	ERS4218314	BITID,Chittagong	2016	C4	0	0	0	0	0	0	0	1	0	0	0	0	0	0	0
33308_1#242	5827STDY8648064	ERS4218315	Dhaka Medical College,Dhaka	2015	A3	0	0	0	0	0	0	0	1	0	0	0	0	1	0	0
33308_1#233	5827STDY8648062	ERS4218316	Uttara, Dhaka	2015	A	0	0	0	0	0	0	0	1	0	0	0	0	0	0	0
33308_1#237	5827STDY8648063	ERS4218317	Dhaka Medical College,Dhaka	2018	C4	0	0	0	0	0	0	1	1	0	0	0	0	0	0	0
33308_1#245	5827STDY8648065	ERS4218318	Uttara, Dhaka	2018	A3	0	0	0	0	0	0	0	1	0	0	0	0	0	0	0
33308_1#259	5827STDY8648068	ERS4218319	Uttara, Dhaka	2015	A3	0	0	0	0	0	0	0	1	0	0	0	0	0	0	0
33308_1#250	5827STDY8648066	ERS4218320	Dhaka Medical College,Dhaka	2015	A3	0	0	0	0	0	0	0	1	0	0	0	0	1	0	0
33308_1#262	5827STDY8648069	ERS4218321	BITID, Chittagong	2014	A3	0	0	0	0	0	0	0	1	0	0	0	0	0	0	0
33308_1#253	5827STDY8648067	ERS4218322	Dhaka Medical College,Dhaka	2017	C4	0	0	0	0	0	0	0	1	0	0	0	0	0	0	0
33308_1#267	5827STDY8648070	ERS4218323	Naogaon Sadar Hospital	2015	C4	0	0	0	0	0	0	0	1	0	0	0	0	0	0	0
33308_1#275	5827STDY8648072	ERS4218324	BITID, Chittagong	2014	A3	0	0	0	0	0	0	0	1	0	0	0	0	0	0	0
33308_1#279	5827STDY8648073	ERS4218325	Dhaka Medical College,Dhaka	2018	A3	0	0	0	0	0	0	0	1	0	0	0	0	1	0	0
33308_1#270	5827STDY8648071	ERS4218326	Potuakhali, Barisal	2014	A3	0	0	0	0	0	0	0	1	0	0	0	0	0	0	0
33308_1#282	5827STDY8648074	ERS4218327	BITID,Chittagong	2014	A3	0	0	0	0	0	0	0	1	0	0	0	0	0	0	0
33308_1#288	5827STDY8648075	ERS4218328	Potuakhali, Barisal	2015	A3	0	0	0	0	0	0	0	1	0	0	0	0	0	0	0
33308_1#296	5827STDY8648077	ERS4218329	Potuakhali, Barisal	2014	A3	0	0	0	0	0	0	0	1	0	0	0	0	0	0	0
33308_1#291	5827STDY8648076	ERS4218330	Dhaka Medical College,Dhaka	2018	C4	0	0	0	0	0	0	0	1	0	0	0	0	0	0	0
