# Supplementary material for: Genetic diversity of Salmonella Paratyphi A isolated from enteric fever patients in Bangladesh from 2008 to 2018
Source: PLoS Negl Trop Dis. 2021 Oct 14;15(10):e0009748. doi: 10.1371/journal.pntd.0009748 (PMC8516307; doi:10.1371/journal.pntd.0009748)
Supplement: S2 Table — (XLSX) [file pntd.0009748.s004.xlsx]

## Sheet: Sheet1
Lane id	accession_number	Country	Year	Lineage
20087_8#12	ERR1837145	Nepal	2015	A1
20087_8#20	ERR1837153	Nepal	2014	A2
20087_8#48	ERR1837181	Nepal	2011	A1
20087_8#52	ERR1837185	Nepal	2011	A1
20087_8#53	ERR1837186	Nepal	2012	A2
20087_8#61	ERR1837194	Nepal	2010	A2
20087_8#62	ERR1837195	Nepal	2010	A1
20087_8#65	ERR1837198	Nepal	2010	A1
20087_8#66	ERR1837199	Nepal	2010	A1
20087_8#67	ERR1837200	Nepal	2010	A1
20087_8#71	ERR1837204	Nepal	2009	A2
20087_8#74	ERR1837207	Nepal	2009	A2
20087_8#75	ERR1837208	Nepal	2009	A2
20087_8#76	ERR1837209	Nepal	2009	A1
20621_8#22	ERR1837234	Nepal	2010	A1
20621_8#65	ERR1837277	Nepal	2013	C4
20621_8#79	ERR1837291	Nepal	2009	A2
20621_8#80	ERR1837292	Nepal	2009	A1
20621_8#81	ERR1837293	Nepal	2009	A1
20621_8#82	ERR1837294	Nepal	2009	A1
20621_8#83	ERR1837295	Nepal	2009	A2
20621_8#84	ERR1837296	Nepal	2009	A2
20621_8#85	ERR1837297	Nepal	2009	A2
20621_8#86	ERR1837298	Nepal	2009	A2
20621_8#87	ERR1837299	Nepal	2009	A2
20621_8#88	ERR1837300	Nepal	2010	A1
20621_8#89	ERR1837301	Nepal	2010	A1
20621_8#90	ERR1837302	Nepal	2010	A1
20621_8#91	ERR1837303	Nepal	2010	A2
20949_8#1	ERR1837304	Nepal	2010	A1
20949_8#10	ERR1837307	Nepal	2011	A2
20949_8#11	ERR1837308	Nepal	2011	A2
20949_8#12	ERR1837309	Nepal	2011	A1
20949_8#13	ERR1837310	Nepal	2011	A1
20949_8#14	ERR1837311	Nepal	2011	A1
20949_8#15	ERR1837312	Nepal	2011	A1
20949_8#16	ERR1837313	Nepal	2011	A1
20949_8#17	ERR1837314	Nepal	2011	A1
20949_8#19	ERR1837316	Nepal	2011	A1
20949_8#2	ERR1837305	Nepal	2011	A1
20949_8#21	ERR1837318	Nepal	2012	A1
20949_8#22	ERR1837319	Nepal	2012	A1
20949_8#23	ERR1837320	Nepal	2012	A1
20949_8#24	ERR1837321	Nepal	2012	A1
20949_8#25	ERR1837322	Nepal	2012	A1
20949_8#26	ERR1837323	Nepal	2012	A1
20949_8#27	ERR1837324	Nepal	2012	A2
20949_8#28	ERR1837325	Nepal	2012	A2
20949_8#29	ERR1837326	Nepal	2012	A2
20949_8#30	ERR1837327	Nepal	2013	A1
20949_8#33	ERR1837330	Nepal	2013	A1
20949_8#35	ERR1837332	Nepal	2013	A1
20949_8#36	ERR1837333	Nepal	2014	A1
20949_8#37	ERR1837334	Nepal	2014	A1
20949_8#38	ERR1842966	Nepal	2014	A1
20949_8#39	ERR1842967	Nepal	2015	A2
20949_8#4	ERR1842960	Nepal	2010	A2
20949_8#5	ERR1842961	Nepal	2010	A2
20949_8#6	ERR1842962	Nepal	2010	A1
20949_8#7	ERR1842963	Nepal	2010	A
20949_8#9	ERR1842965	Nepal	2011	A
22027_3#49	ERR2213866	Nepal	2016	A1
22027_3#63	ERR2213880	Nepal	2016	A1
22027_3#64	ERR2213881	Nepal	2016	A1
22027_3#65	ERR2213882	Nepal	2016	A1
22027_3#66	ERR2213883	Nepal	2016	A
3600_1#12	ERR033912	India	2004	A
3600_1#8	ERR033919	Karachi.Pakistan	2002	C3
3600_2#1	ERR033922	India	2005	A
3600_2#10	ERR033923	India	2005	A
3600_2#11	ERR033924	India	2005	A
3600_2#12	ERR033925	India	2007	A
3600_2#2	ERR033926	India	2006	A
3600_2#3	ERR033927	India	2006	A
3600_2#4	ERR033928	India	2005	A
3600_2#5	ERR033929	India	2007	A1
3600_2#8	ERR033932	India	2007	A
3600_2#9	ERR033933	India	2005	A
3600_3#1	ERR033935	India	2005	A
3600_3#10	ERR033936	Karachi.Pakistan	2004	C4
3600_3#12	ERR033938	India	2004	A
3600_3#3	ERR033940	India	2004	C3
3600_3#6	ERR033943	India	2005	A
3600_3#7	ERR033944	India	2005	A
5192_1#10	ERR034053	South_America	2005	E
5192_1#11	ERR034054	Brazil	2005	F
5192_1#4	ERR034058	Malawi	2005	A2
5192_1#5	ERR034059	Ghana	2007	C3
5192_1#8	ERR034062	Brazil	2008	F
5431_5#11	ERR028951	Turkey	1952	F
5587_7#1	ERR030120	Morocco	1957	F
7748_5#49	ERR134160	Mali	2002	C3
7748_5#50	ERR134161	Indonesia	2001	A
7748_5#51	ERR134162	India	1997	A
7748_5#52	ERR134163	Indonesia	1999	A
7748_5#53	ERR134164	India	2006	A
7748_5#54	ERR134165	Nepal	2005	C5
7748_5#55	ERR134166	India	2004	A
7748_5#56	ERR134167	Pakistan	2005	C3
7748_5#57	ERR134168	Thailand	1999	C3
7748_5#58	ERR134169	Pakistan	1997	C4
7748_5#59	ERR134170	Cambodia	2000	C5
7748_5#60	ERR134171	Iran	1949	B
7748_5#62	ERR134173	Senegal	2004	C3
7748_5#63	ERR134174	Chad	2000	C3
7748_5#64	ERR134175	Turkey	1999	C5
7748_5#65	ERR134176	Pakistan	1998	C3
7748_5#66	ERR134177	India	2001	A
7748_5#67	ERR134178	Cambodia	2005	C5
7748_5#68	ERR134179	Pakistan	2001	C3
7748_5#69	ERR134180	Indonesia	2004	C5
7748_5#70	ERR134181	Sri_Lanka	1999	C2
7748_5#71	ERR134182	Morocco	1998	D
7748_5#72	ERR134183	India	2005	A
7748_5#73	ERR134184	Vietnam	2005	C5
7748_5#74	ERR134185	India	2004	A
7748_5#75	ERR134186	Cambodia	2002	C5
7748_5#76	ERR134187	Guinea	2000	C3
7748_5#77	ERR134188	Cambodia	1999	C5
7748_5#78	ERR134189	Senegal	2001	C3
7748_5#79	ERR134190	India	2005	A
7748_5#80	ERR134191	Peru	2001	E
7748_5#81	ERR134192	Nepal	2001	F
7748_5#82	ERR134193	Nepal	2000	A2
7748_5#83	ERR134194	Nepal	1999	C4
7748_5#84	ERR134195	Turkey	2004	C5
7748_5#85	ERR134196	Mali	2006	C3
7748_5#86	ERR134197	Morocco	2000	D
7748_5#87	ERR134198	India	1999	A2
7748_5#88	ERR134199	Pakistan	1997	C3
7748_5#89	ERR134200	Guinea	2002	C3
7748_5#91	ERR134202	India	2006	A
7748_5#92	ERR134203	India	2000	C4
7748_5#93	ERR134204	China	2001	C4
7748_5#94	ERR134205	India	1997	C4
7748_5#95	ERR134206	Nepal	2004	A2
7748_5#96	ERR134207	Guinea	2002	C3
7748_8#1	ERR134208	Albania	1917	F
7748_8#10	ERR134217	France	1949	A
7748_8#11	ERR134218	Algeria	1949	C1
7748_8#12	ERR134219	France	1949	D
7748_8#16	ERR134223	Turkey	1952	F
7748_8#17	ERR134224	Tunisia	1954	A
7748_8#2	ERR134209	Israel	1925	D
7748_8#21	ERR134228	Cambodia	1958	A
7748_8#22	ERR134229	Brazil	1960	F
7748_8#23	ERR134230	Senegal	1952	B
7748_8#3	ERR134210	Vietnam	1946	B
7748_8#30	ERR134237	India	2006	C5
7748_8#34	ERR134241	Morocco	1966	D
7748_8#36	ERR134243	Mali	1977	B
7748_8#38	ERR134245	Cambodia	2006	C2
7748_8#39	ERR134246	Brazil	1980	E
7748_8#40	ERR134247	India	2006	A
7748_8#41	ERR134248	Senegal	2006	C3
7748_8#43	ERR134250	India	1954	D
7748_8#44	ERR134251	Egypt	1954	D
7748_8#46	ERR134253	Vietnam	1963	C5
7748_8#47	ERR134254	Pakistan	2003	C3
7748_8#48	ERR134255	Burma	2003	A
7748_8#5	ERR134212	HongKong	1971	G
7748_8#6	ERR134213	France	1945	D
7748_8#7	ERR134214	France	1949	B
7748_8#8	ERR134215	Denmark	1928	D
7748_8#9	ERR134216	Algeria	1949	B
ERR1197521	ERR1197521	Cambodia	2000	C5
ERR1197522	ERR1197522	Vietnam_Cambodia	2002	A
ERR1197523	ERR1197523	Cambodia	2003	A
ERR1197524	ERR1197524	Vietnam_Cambodia	2004	C5
ERR1197525	ERR1197525	Cambodia	2005	C5
ERR1197527	ERR1197527	Senegal	2013	C3
ERR1197528	ERR1197528	Pakistan	2013	C4
ERR1197529	ERR1197529	Cambodia	2013	C5
ERR1197530	ERR1197530	Thailand	2013	C5
ERR1197639	ERR1197639	Nepal	2013	C5
ERR1197640	ERR1197640	Cambodia	2013	C5
ERR1197641	ERR1197641	Senegal	2013	C3
ERR1197642	ERR1197642	Cambodia	2013	C5
ERR1197643	ERR1197643	Myanmar	2013	C4
ERR1197644	ERR1197644	Cambodia	2013	C5
ERR1197645	ERR1197645	Cambodia	2013	C5
ERR1197646	ERR1197646	Vietnam	2013	C5
ERR1197647	ERR1197647	Cambodia	2013	C5
ERR1197648	ERR1197648	Cambodia	2013	C5
ERR1197649	ERR1197649	Vietnam_Cambodia	2013	C5
ERR1197650	ERR1197650	Cambodia	2013	C5
ERR1197651	ERR1197651	Cambodia	2013	C5
ERR1197652	ERR1197652	Cambodia	2013	C5
ERR1197653	ERR1197653	Cambodia	2013	C5
ERR1197654	ERR1197654	Thailand_Cambodia	2014	C5
ERR1197655	ERR1197655	Laos_Thailand_Cambodia	2014	C5
ERR1197656	ERR1197656	Cambodia	2014	A
ERR1197657	ERR1197657	Cambodia	2014	C5
ERR1197658	ERR1197658	Nepal	2014	C4
ERR1197660	ERR1197660	France	2014	C5
ERR1197661	ERR1197661	Laos_Thailand_Cambodia	2014	C5
ERR1197662	ERR1197662	Thailand_Cambodia_Malaysia	2014	C5
ERR1197663	ERR1197663	Senegal	2014	C4
ERR1197664	ERR1197664	Cambodia	1999	C5
ERR1197665	ERR1197665	Cambodia	2008	A2
ERR1197666	ERR1197666	Cambodia	2010	A2
ERR1197667	ERR1197667	Cambodia	2011	C5
ERR1197668	ERR1197668	Cambodia	2012	C5
ERR1197669	ERR1197669	Cambodia	2012	C5
ERR1197670	ERR1197670	Cambodia	2012	C5
ERR1197671	ERR1197671	Cambodia	2012	C5
ERR1197672	ERR1197672	Cambodia	2012	C5
ERR1197673	ERR1197673	Cambodia	2012	C5
ERR1197674	ERR1197674	Cambodia	2012	C5
ERR1197675	ERR1197675	Cambodia	2012	C5
ERR1197676	ERR1197676	Cambodia	2012	C5
ERR1197677	ERR1197677	Cambodia	2013	C5
ERR1197678	ERR1197678	Cambodia	2013	C2
ERR1197679	ERR1197679	Cambodia	2013	C5
ERR1197680	ERR1197680	Cambodia	2013	C5
ERR1197681	ERR1197681	Cambodia	2013	C5
ERR1197682	ERR1197682	Cambodia	2013	C5
ERR1197683	ERR1197683	Cambodia	2013	C5
ERR1197684	ERR1197684	Cambodia	2013	C5
ERR1197685	ERR1197685	Cambodia	2013	C5
ERR1197686	ERR1197686	Cambodia	2013	C5
ERR1197687	ERR1197687	Cambodia	2013	C5
ERR1197688	ERR1197688	Cambodia	2013	C5
ERR1197689	ERR1197689	Cambodia	2013	C5
ERR1197690	ERR1197690	Cambodia	2013	C5
ERR1197691	ERR1197691	Cambodia	2013	C5
ERR1197692	ERR1197692	Cambodia	2013	C5
ERR1197693	ERR1197693	Cambodia	2013	C5
ERR1197694	ERR1197694	Cambodia	2013	C5
ERR912269	ERR912269	China	2009	C4
ERR912270	ERR912270	China	2009	C4
ERR912271	ERR912271	China	2010	C4
ERR912272	ERR912272	China	2010	C4
ERR912598	ERR912598	China	2010	C4
ERR912599	ERR912599	China	2010	C4
ERR912602	ERR912602	China	2011	C4
ERR912603	ERR912603	China	2011	C4
ERR912605	ERR912605	China	2010	C4
ERR912606	ERR912606	China	2011	C4
ERR912607	ERR912607	China	2011	C4
ERR912608	ERR912608	China	2010	C4
ERR912609	ERR912609	China	2010	C4
