# Supplementary material for: Genetic diversity of Salmonella Paratyphi A isolated from enteric fever patients in Bangladesh from 2008 to 2018
Source: PLoS Negl Trop Dis. 2021 Oct 14;15(10):e0009748. doi: 10.1371/journal.pntd.0009748 (PMC8516307; doi:10.1371/journal.pntd.0009748)
Supplement: S3 Table — (XLSX) [file pntd.0009748.s005.xlsx]

## Sheet: Sheet1
Lane id	Country	# contigs (>= 1000 bp)	Total length (>= 1000 bp)	CDS		Calculation of determination of cut-off
20087_8#12	Global	17	4542646	4282		42.0388	median
20087_8#20	Global	15	4510611	4242		116.945	SD
20087_8#48	Global	17	4543005	4279		58.47	1/2 SD
20087_8#52	Global	17	4542317	4280
20087_8#53	Global	18	4511994	4244		100.5	median+ 1/2 SD
20087_8#61	Global	262	4888288	5006
20087_8#62	Global	17	4543685	4282
20087_8#65	Global	20	4548931	4324
20087_8#66	Global	17	4543069	4279
20087_8#67	Global	16	4543305	4291
20087_8#71	Global	16	4513149	4246
20087_8#74	Global	19	4515815	4318
20087_8#75	Global	17	4512010	4249
20087_8#76	Global	28	4557088	4387
20621_8#22	Global	14	4542607	4283
20621_8#65	Global	16	4652397	4440
20621_8#79	Global	16	4510590	4243
20621_8#80	Global	13	4544390	4283
20621_8#81	Global	15	4542942	4282
20621_8#82	Global	13	4543620	4280
20621_8#83	Global	14	4509547	4243
20621_8#84	Global	15	4511400	4245
20621_8#85	Global	14	4512721	4244
20621_8#86	Global	12	4511179	4246
20621_8#87	Global	16	4511017	4243
20621_8#88	Global	13	4544516	4286
20621_8#89	Global	14	4543032	4282
20621_8#90	Global	14	4542420	4282
20621_8#91	Global	17	4512052	4244
20949_8#1	Global	19	4543037	4281
20949_8#10	Global	19	4511894	4244
20949_8#11	Global	18	4512561	4244
20949_8#12	Global	18	4543157	4280
20949_8#13	Global	19	4543003	4280
20949_8#14	Global	18	4543386	4282
20949_8#15	Global	16	4544092	4280
20949_8#16	Global	15	4542711	4281
20949_8#17	Global	17	4543637	4280
20949_8#19	Global	1184	8604054	8602
20949_8#2	Global	17	4543461	4278
20949_8#21	Global	18	4544130	4282
20949_8#22	Global	17	4543172	4281
20949_8#23	Global	18	4542973	4282
20949_8#24	Global	18	4543417	4281
20949_8#25	Global	18	4543573	4281
20949_8#26	Global	18	4543393	4282
20949_8#27	Global	19	4511299	4245
20949_8#28	Global	19	4511404	4243
20949_8#29	Global	18	4511652	4241
20949_8#30	Global	18	4544152	4283
20949_8#33	Global	19	4544468	4282
20949_8#35	Global	23	4547792	4285
20949_8#36	Global	18	4543855	4282
20949_8#37	Global	19	4542539	4279
20949_8#38	Global	18	4543695	4281
20949_8#39	Global	19	4511778	4242
20949_8#4	Global	19	4511863	4245
20949_8#5	Global	19	4511450	4243
20949_8#6	Global	15	4543573	4282
20949_8#7	Global	17	4532401	4277
20949_8#9	Global	19	4531436	4276
22027_3#49	Global	16	4542567	4280
22027_3#63	Global	14	4543313	4282
22027_3#64	Global	16	4543323	4283
22027_3#65	Global	16	4544095	4286
22027_3#66	Global	17	4543499	4286
30073_1#141	Bangladesh	31	4595555	4364
30073_1#145	Bangladesh	28	4520102	4255
30073_1#148	Bangladesh	25	4532131	4279
30073_1#152	Bangladesh	24	4532026	4277
30073_1#157	Bangladesh	28	4544640	4292
30073_1#161	Bangladesh	24	4532025	4282
30073_1#165	Bangladesh	25	4636757	4412
30073_1#169	Bangladesh	25	4546146	4296
30073_1#173	Bangladesh	25	4529885	4279
30073_1#177	Bangladesh	25	4636759	4410
30073_1#181	Bangladesh	25	4636758	4407
30073_1#186	Bangladesh	24	4531997	4277
30073_1#190	Bangladesh	28	4561417	4323
30073_1#194	Bangladesh	24	4533161	4281
30073_1#198	Bangladesh	26	4561705	4318
30073_1#202	Bangladesh	25	4533318	4280
30073_1#218	Bangladesh	28	4544641	4294
30073_1#222	Bangladesh	26	4565248	4319
30073_1#226	Bangladesh	26	4545559	4295
30073_1#230	Bangladesh	24	4547014	4290
30073_1#234	Bangladesh	24	4546841	4291
30073_1#238	Bangladesh	25	4530148	4279
30073_1#242	Bangladesh	23	4637979	4409
30073_1#246	Bangladesh	26	4545910	4298
30073_1#250	Bangladesh	27	4561438	4326
30073_1#254	Bangladesh	26	4636686	4403
30073_1#258	Bangladesh	25	4636758	4404
30073_1#262	Bangladesh	22	4531147	4276
30073_1#266	Bangladesh	25	4636765	4407
30073_1#270	Bangladesh	25	4636757	4409
30073_1#274	Bangladesh	23	4637901	4407
30073_1#279	Bangladesh	25	4636757	4406
30073_1#283	Bangladesh	26	4545594	4292
30073_1#287	Bangladesh	23	4637901	4405
30073_1#291	Bangladesh	25	4529960	4275
30073_1#295	Bangladesh	26	4565081	4319
30073_1#299	Bangladesh	25	4530303	4277
30073_1#303	Bangladesh	26	4636744	4408
30073_1#307	Bangladesh	26	4546281	4293
30073_1#311	Bangladesh	25	4636758	4407
30073_1#315	Bangladesh	25	4636765	4405
33308_1#187	Bangladesh	24	4530059	4277
33308_1#190	Bangladesh	24	4529854	4280
33308_1#195	Bangladesh	24	4530056	4278
33308_1#207	Bangladesh	25	4565827	4320
33308_1#211	Bangladesh	28	4593441	4362
33308_1#216	Bangladesh	26	4565303	4321
33308_1#219	Bangladesh	26	4565302	4324
33308_1#224	Bangladesh	24	4530057	4280
33308_1#227	Bangladesh	24	4530052	4277
33308_1#230	Bangladesh	27	4561597	4327
33308_1#233	Bangladesh	1088	4052627	6333
33308_1#237	Bangladesh	26	4565314	4320
33308_1#242	Bangladesh	25	4636766	4409
33308_1#245	Bangladesh	25	4529998	4278
33308_1#250	Bangladesh	25	4636765	4412
33308_1#253	Bangladesh	28	4593441	4362
33308_1#259	Bangladesh	24	4530050	4279
33308_1#262	Bangladesh	24	4532033	4282
33308_1#267	Bangladesh	25	4565838	4324
33308_1#270	Bangladesh	24	4532033	4277
33308_1#275	Bangladesh	24	4532032	4276
33308_1#279	Bangladesh	25	4636765	4407
33308_1#282	Bangladesh	24	4532033	4278
33308_1#288	Bangladesh	24	4530057	4280
33308_1#291	Bangladesh	29	4593089	4359
33308_1#296	Bangladesh	22	4533255	4279
3600_1#12	Global	40	4545797	4442
3600_1#8	Global	144	4540812	4903
3600_2#1	Global	68	4567392	5843
3600_2#10	Global	38	4500974	4218
3600_2#11	Global	101	4559217	5592
3600_2#12	Global	135	4524919	4443
3600_2#2	Global	103	4578475	5943
3600_2#3	Global	400	4470493	0
3600_2#4	Global	55	4541693	4394
3600_2#5	Global	115	4509934	4348
3600_2#8	Global	68	4536742	4349
3600_2#9	Global	53	4528754	4474
3600_3#1	Global	1156	3307931	0
3600_3#10	Global	82	4567369	4402
3600_3#12	Global	55	4537446	4207
3600_3#3	Global	248	4643701	4586
3600_3#6	Global	284	4481435	5388
3600_3#7	Global	169	4513429	5082
5192_1#10	Global	25	4580767	4335
5192_1#11	Global	26	4454229	4172
5192_1#4	Global	21	4500080	4236
5192_1#5	Global	26	4530327	4274
5192_1#8	Global	414	4474215	5888
5431_5#11	Global	29	4544016	4298
5587_7#1	Global	31	4540765	4291
7748_5#49	Global	25	4469059	4190
7748_5#50	Global	25	4536234	4279
7748_5#51	Global	23	4526135	4260
7748_5#52	Global	28	4536722	4276
7748_5#53	Global	30	4536814	4274
7748_5#54	Global	24	4537337	4276
7748_5#55	Global	38	4552193	4299
7748_5#56	Global	27	4534350	4272
7748_5#57	Global	43	4738916	4504
7748_5#58	Global	25	4568220	4315
7748_5#59	Global	24	4536919	4275
7748_5#60	Global	28	4532439	4280
7748_5#62	Global	22	4535133	4270
7748_5#63	Global	27	4504685	4234
7748_5#64	Global	25	4534581	4277
7748_5#65	Global	27	4535771	4278
7748_5#66	Global	26	4523956	4274
7748_5#67	Global	30	4570495	4315
7748_5#68	Global	58	4710860	4484
7748_5#69	Global	26	4537856	4275
7748_5#70	Global	23	4535818	4273
7748_5#71	Global	27	4536337	4284
7748_5#72	Global	27	4525129	4269
7748_5#73	Global	32	4571303	4321
7748_5#74	Global	28	4536780	4275
7748_5#75	Global	26	4537450	4275
7748_5#76	Global	23	4644275	4404
7748_5#77	Global	26	4536876	4278
7748_5#78	Global	23	4535526	4271
7748_5#79	Global	24	4536767	4279
7748_5#80	Global	24	4583401	4331
7748_5#81	Global	30	4549143	4287
7748_5#82	Global	28	4506130	4239
7748_5#83	Global	29	4569295	4315
7748_5#84	Global	27	4540534	4281
7748_5#85	Global	27	4535900	4276
7748_5#86	Global	25	4469768	4198
7748_5#87	Global	27	4506352	4240
7748_5#88	Global	27	4527221	4265
7748_5#89	Global	29	4576867	4319
7748_5#91	Global	24	4525038	4271
7748_5#92	Global	26	4571717	4322
7748_5#93	Global	25	4571042	4316
7748_5#94	Global	26	4535617	4274
7748_5#95	Global	25	4510270	4245
7748_5#96	Global	31	4642843	4401
7748_8#1	Global	25	4541322	4278
7748_8#10	Global	26	4528011	4269
7748_8#11	Global	21	4457609	4171
7748_8#12	Global	25	4501102	4238
7748_8#16	Global	23	4529713	4270
7748_8#17	Global	25	4536630	4270
7748_8#2	Global	26	4538494	4281
7748_8#21	Global	26	4501935	4232
7748_8#22	Global	26	4498740	4231
7748_8#23	Global	21	4570753	4328
7748_8#3	Global	26	4490768	4229
7748_8#30	Global	25	4527332	4268
7748_8#34	Global	30	4539496	4280
7748_8#36	Global	21	4499810	4235
7748_8#38	Global	26	4523477	4263
7748_8#39	Global	26	4536297	4272
7748_8#40	Global	28	4581286	4342
7748_8#41	Global	24	4536185	4279
7748_8#43	Global	25	4532070	4275
7748_8#44	Global	28	4571107	4329
7748_8#46	Global	28	4544208	4296
7748_8#47	Global	24	4538475	4281
7748_8#48	Global	34	4552467	4306
7748_8#5	Global	19	4583628	4360
7748_8#6	Global	26	4499008	4231
7748_8#7	Global	26	4537754	4283
7748_8#8	Global	23	4536386	4277
7748_8#9	Global	23	4570849	4324
ERR1197521	Global	27	4550062	4286
ERR1197522	Global	27	4535106	4274
ERR1197523	Global	26	4586368	4349
ERR1197524	Global	32	4550489	4289
ERR1197525	Global	29	4550962	4288
ERR1197527	Global	20	4510971	4240
ERR1197528	Global	25	4579215	4325
ERR1197529	Global	21	4546166	4286
ERR1197530	Global	19	4546641	4288
ERR1197639	Global	22	4543597	4283
ERR1197640	Global	23	4543989	4286
ERR1197641	Global	19	4544584	4281
ERR1197642	Global	24	4545626	4283
ERR1197643	Global	28	4571969	4324
ERR1197644	Global	23	4545450	4285
ERR1197645	Global	25	4544933	4283
ERR1197646	Global	21	4545159	4283
ERR1197647	Global	22	4546901	4295
ERR1197648	Global	23	4546232	4286
ERR1197649	Global	20	4547696	4287
ERR1197650	Global	29	4536477	4267
ERR1197651	Global	28	4551280	4287
ERR1197652	Global	24	4551691	4289
ERR1197653	Global	28	4550407	4290
ERR1197654	Global	21	4545614	4292
ERR1197655	Global	21	4546103	4282
ERR1197656	Global	21	4544961	4282
ERR1197657	Global	23	4546180	4288
ERR1197658	Global	23	4653213	4432
ERR1197660	Global	22	4546955	4289
ERR1197661	Global	17	4546550	4284
ERR1197662	Global	21	4546462	4282
ERR1197663	Global	25	4578194	4326
ERR1197664	Global	27	4584919	4333
ERR1197665	Global	24	4520933	4258
ERR1197666	Global	17	4519948	4252
ERR1197667	Global	23	4514957	4242
ERR1197668	Global	23	4550135	4287
ERR1197669	Global	27	4549068	4285
ERR1197670	Global	25	4548472	4289
ERR1197671	Global	23	4547488	4288
ERR1197672	Global	19	4547711	4281
ERR1197673	Global	25	4540599	4277
ERR1197674	Global	27	4546669	4287
ERR1197675	Global	21	4546982	4287
ERR1197676	Global	36	4530431	4253
ERR1197677	Global	22	4546752	4284
ERR1197678	Global	28	4543072	4282
ERR1197679	Global	30	4546261	4288
ERR1197680	Global	25	4545103	4290
ERR1197681	Global	23	4545541	4282
ERR1197682	Global	26	4546829	4284
ERR1197683	Global	19	4512784	4244
ERR1197684	Global	25	4544899	4286
ERR1197685	Global	20	4547073	4286
ERR1197686	Global	22	4546793	4287
ERR1197687	Global	25	4544033	4279
ERR1197688	Global	24	4545142	4284
ERR1197689	Global	28	4543810	4284
ERR1197690	Global	22	4545993	4287
ERR1197691	Global	23	4544806	4283
ERR1197692	Global	20	4543283	4286
ERR1197693	Global	23	4546912	4291
ERR1197694	Global	23	4545413	4284
ERR912269	Global	23	4565869	4308
ERR912270	Global	22	4571246	4305
ERR912271	Global	25	4569779	4312
ERR912272	Global	25	4564805	4307
ERR912598	Global	22	4566517	4308
ERR912599	Global	27	4565766	4306
ERR912602	Global	25	4566492	4312
ERR912603	Global	24	4566461	4307
ERR912605	Global	22	4566847	4310
ERR912606	Global	25	4566554	4306
ERR912607	Global	26	4566327	4306
ERR912608	Global	24	4565838	4311
ERR912609	Global	24	4570353	4316

## Sheet: Sheet2
	Assembly metrics
Lane	# contigs (>= 1000 bp)	Total length (>= 1000 bp)
30073_1#141	31	4595555
30073_1#145	28	4520102
30073_1#148	25	4532131
30073_1#152	24	4532026
30073_1#157	28	4544640
30073_1#161	24	4532025
30073_1#165	25	4636757
30073_1#169	25	4546146
30073_1#173	25	4529885
30073_1#177	25	4636759
30073_1#181	25	4636758
30073_1#186	24	4531997
30073_1#190	28	4561417
30073_1#194	24	4533161
30073_1#198	26	4561705
30073_1#202	25	4533318
30073_1#218	28	4544641
30073_1#222	26	4565248
30073_1#226	26	4545559
30073_1#230	24	4547014
30073_1#234	24	4546841
30073_1#238	25	4530148
30073_1#242	23	4637979
30073_1#246	26	4545910
30073_1#250	27	4561438
30073_1#254	26	4636686
30073_1#258	25	4636758
30073_1#262	22	4531147
30073_1#266	25	4636765
30073_1#270	25	4636757
30073_1#274	23	4637901
30073_1#279	25	4636757
30073_1#283	26	4545594
30073_1#287	23	4637901
30073_1#291	25	4529960
30073_1#295	26	4565081
30073_1#299	25	4530303
30073_1#303	26	4636744
30073_1#307	26	4546281
30073_1#311	25	4636758
30073_1#315	25	4636765
33308_1#187	24	4530059
33308_1#190	24	4529854
33308_1#195	24	4530056
33308_1#207	25	4565827
33308_1#211	28	4593441
33308_1#216	26	4565303
33308_1#219	26	4565302
33308_1#224	24	4530057
33308_1#227	24	4530052
33308_1#230	27	4561597
33308_1#233	1088	4052627
33308_1#237	26	4565314
33308_1#242	25	4636766
33308_1#245	25	4529998
33308_1#250	25	4636765
33308_1#253	28	4593441
33308_1#259	24	4530050
33308_1#262	24	4532033
33308_1#267	25	4565838
33308_1#270	24	4532033
33308_1#275	24	4532032
33308_1#279	25	4636765
33308_1#282	24	4532033
33308_1#288	24	4530057
33308_1#291	29	4593089
33308_1#296	22	4533255
