# Supplementary material for: Genetic diversity of Salmonella Paratyphi A isolated from enteric fever patients in Bangladesh from 2008 to 2018
Source: PLoS Negl Trop Dis. 2021 Oct 14;15(10):e0009748. doi: 10.1371/journal.pntd.0009748 (PMC8516307; doi:10.1371/journal.pntd.0009748)
Supplement: S4 Table — (XLSX) [file pntd.0009748.s006.xlsx]

## Sheet: Sheet1
Sample ID	study	Reference	Serotype	year
10060_5#89	Wong et al 2016	doi.org/10.1038/ncomms12827	Typhi	2011
10060_5#90	Wong et al 2016	doi.org/10.1038/ncomms12827	Typhi	2011
10060_5#93	Wong et al 2016	doi.org/10.1038/ncomms12827	Typhi	2008
10071_3#11	Wong et al 2016	doi.org/10.1038/ncomms12827	Typhi	2012
10071_3#13	Wong et al 2016	doi.org/10.1038/ncomms12827	Typhi	2012
10071_3#14	Wong et al 2016	doi.org/10.1038/ncomms12827	Typhi	2012
10071_3#19	Wong et al 2016	doi.org/10.1038/ncomms12827	Typhi	2012
10071_3#3	Wong et al 2016	doi.org/10.1038/ncomms12827	Typhi	2012
10071_3#8	Wong et al 2016	doi.org/10.1038/ncomms12827	Typhi	2012
10492_1#45	Wong et al 2016	doi.org/10.1038/ncomms12827	Typhi	2010
10492_1#51	Wong et al 2016	doi.org/10.1038/ncomms12827	Typhi	2010
10492_1#55	Wong et al 2016	doi.org/10.1038/ncomms12827	Typhi	2011
10493_1#43	Wong et al 2016	doi.org/10.1038/ncomms12827	Typhi	2010
10562_2#21	Wong et al 2016	doi.org/10.1038/ncomms12827	Typhi	2011
10562_2#22	Wong et al 2016	doi.org/10.1038/ncomms12827	Typhi	2011
10562_2#27	Wong et al 2016	doi.org/10.1038/ncomms12827	Typhi	2010
10562_2#37	Wong et al 2016	doi.org/10.1038/ncomms12827	Typhi	2011
10592_2#78	Wong et al 2016	doi.org/10.1038/ncomms12827	Typhi	2007
11642_2#17	Wong et al 2016	doi.org/10.1038/ncomms12827	Typhi	2010
11642_2#26	Wong et al 2016	doi.org/10.1038/ncomms12827	Typhi	2010
11642_2#27	Wong et al 2016	doi.org/10.1038/ncomms12827	Typhi	2010
11642_2#53	Wong et al 2016	doi.org/10.1038/ncomms12827	Typhi	2010
11642_2#54	Wong et al 2016	doi.org/10.1038/ncomms12827	Typhi	2010
11642_2#63	Wong et al 2016	doi.org/10.1038/ncomms12827	Typhi	2011
11642_2#65	Wong et al 2016	doi.org/10.1038/ncomms12827	Typhi	2011
11642_2#66	Wong et al 2016	doi.org/10.1038/ncomms12827	Typhi	2011
11642_2#68	Wong et al 2016	doi.org/10.1038/ncomms12827	Typhi	2011
11642_2#75	Wong et al 2016	doi.org/10.1038/ncomms12827	Typhi	2011
11642_2#82	Wong et al 2016	doi.org/10.1038/ncomms12827	Typhi	2012
11642_2#84	Wong et al 2016	doi.org/10.1038/ncomms12827	Typhi	2012
11800_1#37	Wong et al 2016	doi.org/10.1038/ncomms12827	Typhi	2006
11800_1#57	Wong et al 2016	doi.org/10.1038/ncomms12827	Typhi	2007
11800_1#58	Wong et al 2016	doi.org/10.1038/ncomms12827	Typhi	2007
11800_1#77	Wong et al 2016	doi.org/10.1038/ncomms12827	Typhi	2008
11800_1#79	Wong et al 2016	doi.org/10.1038/ncomms12827	Typhi	2008
12045_3#81	Wong et al 2016	doi.org/10.1038/ncomms12827	Typhi	2006
12045_3#88	Wong et al 2016	doi.org/10.1038/ncomms12827	Typhi	2008
23584_2#15	Rahman et al 2020	doi.org/10.1371/journal.pntd.0008036	Typhi	2012
23584_2#24	Rahman et al 2020	doi.org/10.1371/journal.pntd.0008036	Typhi	2007
23584_2#25	Rahman et al 2020	doi.org/10.1371/journal.pntd.0008036	Typhi	2007
23584_2#27	Rahman et al 2020	doi.org/10.1371/journal.pntd.0008036	Typhi	2007
23584_2#28	Rahman et al 2020	doi.org/10.1371/journal.pntd.0008036	Typhi	2007
23584_2#30	Rahman et al 2020	doi.org/10.1371/journal.pntd.0008036	Typhi	2007
23584_2#36	Rahman et al 2020	doi.org/10.1371/journal.pntd.0008036	Typhi	2011
23584_2#38	Rahman et al 2020	doi.org/10.1371/journal.pntd.0008036	Typhi	2011
23584_2#39	Rahman et al 2020	doi.org/10.1371/journal.pntd.0008036	Typhi	2012
23584_2#40	Rahman et al 2020	doi.org/10.1371/journal.pntd.0008036	Typhi	2012
23584_2#43	Rahman et al 2020	doi.org/10.1371/journal.pntd.0008036	Typhi	2012
23584_2#49	Rahman et al 2020	doi.org/10.1371/journal.pntd.0008036	Typhi	2012
23584_2#5	Rahman et al 2020	doi.org/10.1371/journal.pntd.0008036	Typhi	2012
23584_2#54	Rahman et al 2020	doi.org/10.1371/journal.pntd.0008036	Typhi	2012
23584_2#57	Rahman et al 2020	doi.org/10.1371/journal.pntd.0008036	Typhi	2013
23584_2#61	Rahman et al 2020	doi.org/10.1371/journal.pntd.0008036	Typhi	2004
23584_2#64	Rahman et al 2020	doi.org/10.1371/journal.pntd.0008036	Typhi	2004
23584_2#65	Rahman et al 2020	doi.org/10.1371/journal.pntd.0008036	Typhi	2005
23584_2#66	Rahman et al 2020	doi.org/10.1371/journal.pntd.0008036	Typhi	2005
23584_2#68	Rahman et al 2020	doi.org/10.1371/journal.pntd.0008036	Typhi	2005
23584_2#69	Rahman et al 2020	doi.org/10.1371/journal.pntd.0008036	Typhi	2005
23584_2#70	Rahman et al 2020	doi.org/10.1371/journal.pntd.0008036	Typhi	2005
23584_2#72	Rahman et al 2020	doi.org/10.1371/journal.pntd.0008036	Typhi	2005
23584_2#73	Rahman et al 2020	doi.org/10.1371/journal.pntd.0008036	Typhi	2005
23584_2#75	Rahman et al 2020	doi.org/10.1371/journal.pntd.0008036	Typhi	2005
23584_2#77	Rahman et al 2020	doi.org/10.1371/journal.pntd.0008036	Typhi	2005
23584_2#80	Rahman et al 2020	doi.org/10.1371/journal.pntd.0008036	Typhi	2010
23584_3#1	Rahman et al 2020	doi.org/10.1371/journal.pntd.0008036	Typhi	2010
23584_3#10	Rahman et al 2020	doi.org/10.1371/journal.pntd.0008036	Typhi	2014
23584_3#12	Rahman et al 2020	doi.org/10.1371/journal.pntd.0008036	Typhi	2014
23584_3#2	Rahman et al 2020	doi.org/10.1371/journal.pntd.0008036	Typhi	2010
23584_3#20	Rahman et al 2020	doi.org/10.1371/journal.pntd.0008036	Typhi	2014
23584_3#26	Rahman et al 2020	doi.org/10.1371/journal.pntd.0008036	Typhi	2015
23584_3#3	Rahman et al 2020	doi.org/10.1371/journal.pntd.0008036	Typhi	2010
23584_3#41	Rahman et al 2020	doi.org/10.1371/journal.pntd.0008036	Typhi	2015
23584_3#44	Rahman et al 2020	doi.org/10.1371/journal.pntd.0008036	Typhi	2016
23584_3#45	Rahman et al 2020	doi.org/10.1371/journal.pntd.0008036	Typhi	2016
23584_3#46	Rahman et al 2020	doi.org/10.1371/journal.pntd.0008036	Typhi	2016
23584_3#47	Rahman et al 2020	doi.org/10.1371/journal.pntd.0008036	Typhi	2016
23584_3#63	Rahman et al 2020	doi.org/10.1371/journal.pntd.0008036	Typhi	2014
23584_3#65	Rahman et al 2020	doi.org/10.1371/journal.pntd.0008036	Typhi	2014
23584_3#77	Rahman et al 2020	doi.org/10.1371/journal.pntd.0008036	Typhi	2014
23584_3#8	Rahman et al 2020	doi.org/10.1371/journal.pntd.0008036	Typhi	2013
24351_6#10	Rahman et al 2020	doi.org/10.1371/journal.pntd.0008036	Typhi	2008
24351_6#11	Rahman et al 2020	doi.org/10.1371/journal.pntd.0008036	Typhi	2008
24351_6#12	Rahman et al 2020	doi.org/10.1371/journal.pntd.0008036	Typhi	2008
24351_6#14	Rahman et al 2020	doi.org/10.1371/journal.pntd.0008036	Typhi	2008
24351_6#15	Rahman et al 2020	doi.org/10.1371/journal.pntd.0008036	Typhi	2008
24351_6#16	Rahman et al 2020	doi.org/10.1371/journal.pntd.0008036	Typhi	2008
24351_6#18	Rahman et al 2020	doi.org/10.1371/journal.pntd.0008036	Typhi	2009
24351_6#19	Rahman et al 2020	doi.org/10.1371/journal.pntd.0008036	Typhi	2009
24351_6#20	Rahman et al 2020	doi.org/10.1371/journal.pntd.0008036	Typhi	2009
24351_6#22	Rahman et al 2020	doi.org/10.1371/journal.pntd.0008036	Typhi	2009
24351_6#23	Rahman et al 2020	doi.org/10.1371/journal.pntd.0008036	Typhi	2009
24351_6#24	Rahman et al 2020	doi.org/10.1371/journal.pntd.0008036	Typhi	2009
24351_6#26	Rahman et al 2020	doi.org/10.1371/journal.pntd.0008036	Typhi	2010
24351_6#27	Rahman et al 2020	doi.org/10.1371/journal.pntd.0008036	Typhi	2010
24351_6#28	Rahman et al 2020	doi.org/10.1371/journal.pntd.0008036	Typhi	2010
24351_6#3	Rahman et al 2020	doi.org/10.1371/journal.pntd.0008036	Typhi	2009
24351_6#30	Rahman et al 2020	doi.org/10.1371/journal.pntd.0008036	Typhi	2010
24351_6#32	Rahman et al 2020	doi.org/10.1371/journal.pntd.0008036	Typhi	2010
24351_6#33	Rahman et al 2020	doi.org/10.1371/journal.pntd.0008036	Typhi	2011
24351_6#35	Rahman et al 2020	doi.org/10.1371/journal.pntd.0008036	Typhi	2011
24351_6#38	Rahman et al 2020	doi.org/10.1371/journal.pntd.0008036	Typhi	2011
24351_6#5	Rahman et al 2020	doi.org/10.1371/journal.pntd.0008036	Typhi	2012
24351_6#52	Rahman et al 2020	doi.org/10.1371/journal.pntd.0008036	Typhi	2012
24351_6#62	Rahman et al 2020	doi.org/10.1371/journal.pntd.0008036	Typhi	2008
24351_6#65	Rahman et al 2020	doi.org/10.1371/journal.pntd.0008036	Typhi	2008
24351_6#66	Rahman et al 2020	doi.org/10.1371/journal.pntd.0008036	Typhi	2008
24351_6#68	Rahman et al 2020	doi.org/10.1371/journal.pntd.0008036	Typhi	2009
24351_6#69	Rahman et al 2020	doi.org/10.1371/journal.pntd.0008036	Typhi	2009
24351_6#71	Rahman et al 2020	doi.org/10.1371/journal.pntd.0008036	Typhi	2010
24351_6#72	Rahman et al 2020	doi.org/10.1371/journal.pntd.0008036	Typhi	2010
24351_6#73	Rahman et al 2020	doi.org/10.1371/journal.pntd.0008036	Typhi	2010
24351_6#74	Rahman et al 2020	doi.org/10.1371/journal.pntd.0008036	Typhi	2010
24351_6#77	Rahman et al 2020	doi.org/10.1371/journal.pntd.0008036	Typhi	2011
24351_6#9	Rahman et al 2020	doi.org/10.1371/journal.pntd.0008036	Typhi	2008
30073_1#165	This study	10.1371/journal.pntd.0009748	Paratyphi A	2011
30073_1#177	This study	10.1371/journal.pntd.0009748	Paratyphi A	2011
30073_1#181	This study	10.1371/journal.pntd.0009748	Paratyphi A	2012
30073_1#242	This study	10.1371/journal.pntd.0009748	Paratyphi A	2011
30073_1#254	This study	10.1371/journal.pntd.0009748	Paratyphi A	2015
30073_1#258	This study	10.1371/journal.pntd.0009748	Paratyphi A	2011
30073_1#266	This study	10.1371/journal.pntd.0009748	Paratyphi A	2015
30073_1#270	This study	10.1371/journal.pntd.0009748	Paratyphi A	2014
30073_1#274	This study	10.1371/journal.pntd.0009748	Paratyphi A	2012
30073_1#279	This study	10.1371/journal.pntd.0009748	Paratyphi A	2012
30073_1#287	This study	10.1371/journal.pntd.0009748	Paratyphi A	2012
30073_1#303	This study	10.1371/journal.pntd.0009748	Paratyphi A	2015
30073_1#311	This study	10.1371/journal.pntd.0009748	Paratyphi A	2012
30073_1#315	This study	10.1371/journal.pntd.0009748	Paratyphi A	2015
30073_1#45	Rahman et al 2021	10.1099/mgen.0.000617	Paratyphi B var. Java	2017
33308_1#242	This study	10.1371/journal.pntd.0009748	Paratyphi A	2015
33308_1#250	This study	10.1371/journal.pntd.0009748	Paratyphi A	2015
33308_1#279	This study	10.1371/journal.pntd.0009748	Paratyphi A	2018
ERR2663475	Tanmoy et al 2018	doi.org/10.1128/mBio.02112-18	Typhi	1999
ERR2663477	Tanmoy et al 2018	doi.org/10.1128/mBio.02112-18	Typhi	2002
ERR2663478	Tanmoy et al 2018	doi.org/10.1128/mBio.02112-18	Typhi	2002
ERR2663488	Tanmoy et al 2018	doi.org/10.1128/mBio.02112-18	Typhi	2005
ERR2663489	Tanmoy et al 2018	doi.org/10.1128/mBio.02112-18	Typhi	1999
ERR2663491	Tanmoy et al 2018	doi.org/10.1128/mBio.02112-18	Typhi	1999
ERR2663494	Tanmoy et al 2018	doi.org/10.1128/mBio.02112-18	Typhi	1999
ERR2663496	Tanmoy et al 2018	doi.org/10.1128/mBio.02112-18	Typhi	2005
ERR2663497	Tanmoy et al 2018	doi.org/10.1128/mBio.02112-18	Typhi	1999
ERR2663499	Tanmoy et al 2018	doi.org/10.1128/mBio.02112-18	Typhi	2005
ERR2663505	Tanmoy et al 2018	doi.org/10.1128/mBio.02112-18	Typhi	1999
ERR2663512	Tanmoy et al 2018	doi.org/10.1128/mBio.02112-18	Typhi	1999
ERR2663516	Tanmoy et al 2018	doi.org/10.1128/mBio.02112-18	Typhi	1999
ERR2663518	Tanmoy et al 2018	doi.org/10.1128/mBio.02112-18	Typhi	2005
ERR2663522	Tanmoy et al 2018	doi.org/10.1128/mBio.02112-18	Typhi	2006
ERR2663527	Tanmoy et al 2018	doi.org/10.1128/mBio.02112-18	Typhi	2000
ERR2663532	Tanmoy et al 2018	doi.org/10.1128/mBio.02112-18	Typhi	2000
ERR2663534	Tanmoy et al 2018	doi.org/10.1128/mBio.02112-18	Typhi	2000
ERR2663536	Tanmoy et al 2018	doi.org/10.1128/mBio.02112-18	Typhi	2000
ERR2663538	Tanmoy et al 2018	doi.org/10.1128/mBio.02112-18	Typhi	2000
ERR2663543	Tanmoy et al 2018	doi.org/10.1128/mBio.02112-18	Typhi	2000
ERR2663545	Tanmoy et al 2018	doi.org/10.1128/mBio.02112-18	Typhi	2000
ERR2663549	Tanmoy et al 2018	doi.org/10.1128/mBio.02112-18	Typhi	2000
ERR2663555	Tanmoy et al 2018	doi.org/10.1128/mBio.02112-18	Typhi	2000
ERR2663563	Tanmoy et al 2018	doi.org/10.1128/mBio.02112-18	Typhi	2000
ERR2663565	Tanmoy et al 2018	doi.org/10.1128/mBio.02112-18	Typhi	2006
ERR2663566	Tanmoy et al 2018	doi.org/10.1128/mBio.02112-18	Typhi	2006
ERR2663567	Tanmoy et al 2018	doi.org/10.1128/mBio.02112-18	Typhi	2000
ERR2663569	Tanmoy et al 2018	doi.org/10.1128/mBio.02112-18	Typhi	2000
ERR2663571	Tanmoy et al 2018	doi.org/10.1128/mBio.02112-18	Typhi	2000
ERR2663573	Tanmoy et al 2018	doi.org/10.1128/mBio.02112-18	Typhi	2000
ERR2663575	Tanmoy et al 2018	doi.org/10.1128/mBio.02112-18	Typhi	2000
ERR2663577	Tanmoy et al 2018	doi.org/10.1128/mBio.02112-18	Typhi	2007
ERR2663578	Tanmoy et al 2018	doi.org/10.1128/mBio.02112-18	Typhi	2001
ERR2663587	Tanmoy et al 2018	doi.org/10.1128/mBio.02112-18	Typhi	2001
ERR2663591	Tanmoy et al 2018	doi.org/10.1128/mBio.02112-18	Typhi	2002
ERR2663594	Tanmoy et al 2018	doi.org/10.1128/mBio.02112-18	Typhi	2000
ERR2663597	Tanmoy et al 2018	doi.org/10.1128/mBio.02112-18	Typhi	2008
ERR2663598	Tanmoy et al 2018	doi.org/10.1128/mBio.02112-18	Typhi	2007
ERR2663599	Tanmoy et al 2018	doi.org/10.1128/mBio.02112-18	Typhi	2008
ERR2663600	Tanmoy et al 2018	doi.org/10.1128/mBio.02112-18	Typhi	2007
ERR2663601	Tanmoy et al 2018	doi.org/10.1128/mBio.02112-18	Typhi	2008
ERR2663606	Tanmoy et al 2018	doi.org/10.1128/mBio.02112-18	Typhi	2005
ERR2663612	Tanmoy et al 2018	doi.org/10.1128/mBio.02112-18	Typhi	2005
ERR2663613	Tanmoy et al 2018	doi.org/10.1128/mBio.02112-18	Typhi	2007
ERR2663614	Tanmoy et al 2018	doi.org/10.1128/mBio.02112-18	Typhi	2005
ERR2663616	Tanmoy et al 2018	doi.org/10.1128/mBio.02112-18	Typhi	2005
ERR2663617	Tanmoy et al 2018	doi.org/10.1128/mBio.02112-18	Typhi	2007
ERR2663618	Tanmoy et al 2018	doi.org/10.1128/mBio.02112-18	Typhi	2005
ERR2663619	Tanmoy et al 2018	doi.org/10.1128/mBio.02112-18	Typhi	2005
ERR2663620	Tanmoy et al 2018	doi.org/10.1128/mBio.02112-18	Typhi	2007
ERR2663621	Tanmoy et al 2018	doi.org/10.1128/mBio.02112-18	Typhi	2005
ERR2663622	Tanmoy et al 2018	doi.org/10.1128/mBio.02112-18	Typhi	2007
ERR2663624	Tanmoy et al 2018	doi.org/10.1128/mBio.02112-18	Typhi	2007
ERR2663626	Tanmoy et al 2018	doi.org/10.1128/mBio.02112-18	Typhi	2007
ERR2663628	Tanmoy et al 2018	doi.org/10.1128/mBio.02112-18	Typhi	2007
ERR2663630	Tanmoy et al 2018	doi.org/10.1128/mBio.02112-18	Typhi	2007
ERR2663632	Tanmoy et al 2018	doi.org/10.1128/mBio.02112-18	Typhi	2009
ERR2663633	Tanmoy et al 2018	doi.org/10.1128/mBio.02112-18	Typhi	2006
ERR2663634	Tanmoy et al 2018	doi.org/10.1128/mBio.02112-18	Typhi	2006
ERR2663637	Tanmoy et al 2018	doi.org/10.1128/mBio.02112-18	Typhi	2008
ERR2663639	Tanmoy et al 2018	doi.org/10.1128/mBio.02112-18	Typhi	2008
ERR2663640	Tanmoy et al 2018	doi.org/10.1128/mBio.02112-18	Typhi	2006
ERR2663644	Tanmoy et al 2018	doi.org/10.1128/mBio.02112-18	Typhi	2008
ERR2663647	Tanmoy et al 2018	doi.org/10.1128/mBio.02112-18	Typhi	2008
ERR2663648	Tanmoy et al 2018	doi.org/10.1128/mBio.02112-18	Typhi	2007
ERR2663649	Tanmoy et al 2018	doi.org/10.1128/mBio.02112-18	Typhi	2008
ERR2663652	Tanmoy et al 2018	doi.org/10.1128/mBio.02112-18	Typhi	2008
ERR2663653	Tanmoy et al 2018	doi.org/10.1128/mBio.02112-18	Typhi	2008
ERR2663654	Tanmoy et al 2018	doi.org/10.1128/mBio.02112-18	Typhi	2008
ERR2663655	Tanmoy et al 2018	doi.org/10.1128/mBio.02112-18	Typhi	2008
ERR2663656	Tanmoy et al 2018	doi.org/10.1128/mBio.02112-18	Typhi	2008
ERR2663657	Tanmoy et al 2018	doi.org/10.1128/mBio.02112-18	Typhi	2008
ERR2663658	Tanmoy et al 2018	doi.org/10.1128/mBio.02112-18	Typhi	2008
ERR2663666	Tanmoy et al 2018	doi.org/10.1128/mBio.02112-18	Typhi	2004
ERR2663668	Tanmoy et al 2018	doi.org/10.1128/mBio.02112-18	Typhi	2004
ERR2663669	Tanmoy et al 2018	doi.org/10.1128/mBio.02112-18	Typhi	2008
ERR2663670	Tanmoy et al 2018	doi.org/10.1128/mBio.02112-18	Typhi	2005
ERR2663674	Tanmoy et al 2018	doi.org/10.1128/mBio.02112-18	Typhi	2008
ERR2663675	Tanmoy et al 2018	doi.org/10.1128/mBio.02112-18	Typhi	2005
ERR2663678	Tanmoy et al 2018	doi.org/10.1128/mBio.02112-18	Typhi	2008
ERR2663679	Tanmoy et al 2018	doi.org/10.1128/mBio.02112-18	Typhi	2005
ERR2663681	Tanmoy et al 2018	doi.org/10.1128/mBio.02112-18	Typhi	2008
ERR2663687	Tanmoy et al 2018	doi.org/10.1128/mBio.02112-18	Typhi	2009
ERR2663688	Tanmoy et al 2018	doi.org/10.1128/mBio.02112-18	Typhi	2009
ERR2663689	Tanmoy et al 2018	doi.org/10.1128/mBio.02112-18	Typhi	2009
ERR2663690	Tanmoy et al 2018	doi.org/10.1128/mBio.02112-18	Typhi	2009
ERR2663691	Tanmoy et al 2018	doi.org/10.1128/mBio.02112-18	Typhi	2009
ERR2663692	Tanmoy et al 2018	doi.org/10.1128/mBio.02112-18	Typhi	2009
ERR2663694	Tanmoy et al 2018	doi.org/10.1128/mBio.02112-18	Typhi	2009
ERR2663695	Tanmoy et al 2018	doi.org/10.1128/mBio.02112-18	Typhi	2009
ERR2663696	Tanmoy et al 2018	doi.org/10.1128/mBio.02112-18	Typhi	2009
ERR2663699	Tanmoy et al 2018	doi.org/10.1128/mBio.02112-18	Typhi	2009
ERR2663706	Tanmoy et al 2018	doi.org/10.1128/mBio.02112-18	Typhi	2009
ERR2663712	Tanmoy et al 2018	doi.org/10.1128/mBio.02112-18	Typhi	2004
ERR2663715	Tanmoy et al 2018	doi.org/10.1128/mBio.02112-18	Typhi	2005
ERR2663716	Tanmoy et al 2018	doi.org/10.1128/mBio.02112-18	Typhi	2005
ERR2663718	Tanmoy et al 2018	doi.org/10.1128/mBio.02112-18	Typhi	2006
ERR2663719	Tanmoy et al 2018	doi.org/10.1128/mBio.02112-18	Typhi	2006
ERR2663721	Tanmoy et al 2018	doi.org/10.1128/mBio.02112-18	Typhi	2006
ERR2663722	Tanmoy et al 2018	doi.org/10.1128/mBio.02112-18	Typhi	2006
ERR2663726	Tanmoy et al 2018	doi.org/10.1128/mBio.02112-18	Typhi	2007
ERR2663727	Tanmoy et al 2018	doi.org/10.1128/mBio.02112-18	Typhi	2007
ERR2663728	Tanmoy et al 2018	doi.org/10.1128/mBio.02112-18	Typhi	2007
ERR2663729	Tanmoy et al 2018	doi.org/10.1128/mBio.02112-18	Typhi	2007
ERR2663730	Tanmoy et al 2018	doi.org/10.1128/mBio.02112-18	Typhi	2008
ERR2663732	Tanmoy et al 2018	doi.org/10.1128/mBio.02112-18	Typhi	2013
ERR2663735	Tanmoy et al 2018	doi.org/10.1128/mBio.02112-18	Typhi	2013
ERR2663748	Tanmoy et al 2018	doi.org/10.1128/mBio.02112-18	Typhi	2013
ERR2663751	Tanmoy et al 2018	doi.org/10.1128/mBio.02112-18	Typhi	2011
ERR2663756	Tanmoy et al 2018	doi.org/10.1128/mBio.02112-18	Typhi	2012
ERR2663757	Tanmoy et al 2018	doi.org/10.1128/mBio.02112-18	Typhi	2009
ERR2663760	Tanmoy et al 2018	doi.org/10.1128/mBio.02112-18	Typhi	2012
ERR2663762	Tanmoy et al 2018	doi.org/10.1128/mBio.02112-18	Typhi	2013
ERR2663763	Tanmoy et al 2018	doi.org/10.1128/mBio.02112-18	Typhi	2013
ERR2663764	Tanmoy et al 2018	doi.org/10.1128/mBio.02112-18	Typhi	2010
ERR2663765	Tanmoy et al 2018	doi.org/10.1128/mBio.02112-18	Typhi	2013
ERR2663766	Tanmoy et al 2018	doi.org/10.1128/mBio.02112-18	Typhi	2010
ERR2663771	Tanmoy et al 2018	doi.org/10.1128/mBio.02112-18	Typhi	2010
ERR2663774	Tanmoy et al 2018	doi.org/10.1128/mBio.02112-18	Typhi	2013
ERR2663778	Tanmoy et al 2018	doi.org/10.1128/mBio.02112-18	Typhi	2011
ERR2663781	Tanmoy et al 2018	doi.org/10.1128/mBio.02112-18	Typhi	2012
ERR2663783	Tanmoy et al 2018	doi.org/10.1128/mBio.02112-18	Typhi	2012
ERR2663786	Tanmoy et al 2018	doi.org/10.1128/mBio.02112-18	Typhi	2011
ERR2663787	Tanmoy et al 2018	doi.org/10.1128/mBio.02112-18	Typhi	2011
ERR2663788	Tanmoy et al 2018	doi.org/10.1128/mBio.02112-18	Typhi	2011
ERR2663789	Tanmoy et al 2018	doi.org/10.1128/mBio.02112-18	Typhi	2011
ERR2663791	Tanmoy et al 2018	doi.org/10.1128/mBio.02112-18	Typhi	2011
ERR2663792	Tanmoy et al 2018	doi.org/10.1128/mBio.02112-18	Typhi	2002
ERR2663797	Tanmoy et al 2018	doi.org/10.1128/mBio.02112-18	Typhi	2012
ERR2663800	Tanmoy et al 2018	doi.org/10.1128/mBio.02112-18	Typhi	2012
ERR2663801	Tanmoy et al 2018	doi.org/10.1128/mBio.02112-18	Typhi	2012
ERR2663802	Tanmoy et al 2018	doi.org/10.1128/mBio.02112-18	Typhi	2012
ERR2663804	Tanmoy et al 2018	doi.org/10.1128/mBio.02112-18	Typhi	2013
ERR2663806	Tanmoy et al 2018	doi.org/10.1128/mBio.02112-18	Typhi	2013
ERR2663808	Tanmoy et al 2018	doi.org/10.1128/mBio.02112-18	Typhi	2013
ERR2663809	Tanmoy et al 2018	doi.org/10.1128/mBio.02112-18	Typhi	2009
ERR2663818	Tanmoy et al 2018	doi.org/10.1128/mBio.02112-18	Typhi	2010
ERR2663829	Tanmoy et al 2018	doi.org/10.1128/mBio.02112-18	Typhi	2011
ERR2663830	Tanmoy et al 2018	doi.org/10.1128/mBio.02112-18	Typhi	2011
ERR2663831	Tanmoy et al 2018	doi.org/10.1128/mBio.02112-18	Typhi	2011
ERR2663832	Tanmoy et al 2018	doi.org/10.1128/mBio.02112-18	Typhi	2011
ERR2663833	Tanmoy et al 2018	doi.org/10.1128/mBio.02112-18	Typhi	2011
ERR2663834	Tanmoy et al 2018	doi.org/10.1128/mBio.02112-18	Typhi	2011
ERR2663837	Tanmoy et al 2018	doi.org/10.1128/mBio.02112-18	Typhi	2012
ERR2663840	Tanmoy et al 2018	doi.org/10.1128/mBio.02112-18	Typhi	2012
ERR2663841	Tanmoy et al 2018	doi.org/10.1128/mBio.02112-18	Typhi	2012
ERR2663843	Tanmoy et al 2018	doi.org/10.1128/mBio.02112-18	Typhi	2012
ERR2663844	Tanmoy et al 2018	doi.org/10.1128/mBio.02112-18	Typhi	2013
ERR2663846	Tanmoy et al 2018	doi.org/10.1128/mBio.02112-18	Typhi	2013
ERR2663847	Tanmoy et al 2018	doi.org/10.1128/mBio.02112-18	Typhi	2013
ERR2663848	Tanmoy et al 2018	doi.org/10.1128/mBio.02112-18	Typhi	2013
ERR2663849	Tanmoy et al 2018	doi.org/10.1128/mBio.02112-18	Typhi	2012
ERR2663851	Tanmoy et al 2018	doi.org/10.1128/mBio.02112-18	Typhi	2012
ERR2663855	Tanmoy et al 2018	doi.org/10.1128/mBio.02112-18	Typhi	2013
ERR2663859	Tanmoy et al 2018	doi.org/10.1128/mBio.02112-18	Typhi	2013
ERR2663860	Tanmoy et al 2018	doi.org/10.1128/mBio.02112-18	Typhi	2013
ERR2663861	Tanmoy et al 2018	doi.org/10.1128/mBio.02112-18	Typhi	2013
ERR2663864	Tanmoy et al 2018	doi.org/10.1128/mBio.02112-18	Typhi	2006
ERR2663866	Tanmoy et al 2018	doi.org/10.1128/mBio.02112-18	Typhi	2008
ERR2663867	Tanmoy et al 2018	doi.org/10.1128/mBio.02112-18	Typhi	2005
ERR2663871	Tanmoy et al 2018	doi.org/10.1128/mBio.02112-18	Typhi	2006
ERR2663875	Tanmoy et al 2018	doi.org/10.1128/mBio.02112-18	Typhi	2009
ERR2663876	Tanmoy et al 2018	doi.org/10.1128/mBio.02112-18	Typhi	2009
ERR2663877	Tanmoy et al 2018	doi.org/10.1128/mBio.02112-18	Typhi	2009
ERR2663880	Tanmoy et al 2018	doi.org/10.1128/mBio.02112-18	Typhi	2009
ERR2663884	Tanmoy et al 2018	doi.org/10.1128/mBio.02112-18	Typhi	2009
ERR2663888	Tanmoy et al 2018	doi.org/10.1128/mBio.02112-18	Typhi	2009
ERR2663892	Tanmoy et al 2018	doi.org/10.1128/mBio.02112-18	Typhi	2009
ERR2663894	Tanmoy et al 2018	doi.org/10.1128/mBio.02112-18	Typhi	2009
ERR2663897	Tanmoy et al 2018	doi.org/10.1128/mBio.02112-18	Typhi	2010
ERR2663902	Tanmoy et al 2018	doi.org/10.1128/mBio.02112-18	Typhi	2010
ERR2663908	Tanmoy et al 2018	doi.org/10.1128/mBio.02112-18	Typhi	2010
ERR2663909	Tanmoy et al 2018	doi.org/10.1128/mBio.02112-18	Typhi	2006
ERR2663910	Tanmoy et al 2018	doi.org/10.1128/mBio.02112-18	Typhi	2010
ERR2663911	Tanmoy et al 2018	doi.org/10.1128/mBio.02112-18	Typhi	2006
ERR2663912	Tanmoy et al 2018	doi.org/10.1128/mBio.02112-18	Typhi	2010
ERR2663915	Tanmoy et al 2018	doi.org/10.1128/mBio.02112-18	Typhi	2006
ERR2663916	Tanmoy et al 2018	doi.org/10.1128/mBio.02112-18	Typhi	2010
ERR2663917	Tanmoy et al 2018	doi.org/10.1128/mBio.02112-18	Typhi	2007
ERR2663919	Tanmoy et al 2018	doi.org/10.1128/mBio.02112-18	Typhi	2007
ERR2663920	Tanmoy et al 2018	doi.org/10.1128/mBio.02112-18	Typhi	2011
ERR2663921	Tanmoy et al 2018	doi.org/10.1128/mBio.02112-18	Typhi	2007
ERR2663923	Tanmoy et al 2018	doi.org/10.1128/mBio.02112-18	Typhi	2011
ERR2663924	Tanmoy et al 2018	doi.org/10.1128/mBio.02112-18	Typhi	2008
ERR2663927	Tanmoy et al 2018	doi.org/10.1128/mBio.02112-18	Typhi	2011
ERR2663928	Tanmoy et al 2018	doi.org/10.1128/mBio.02112-18	Typhi	2004
ERR2663931	Tanmoy et al 2018	doi.org/10.1128/mBio.02112-18	Typhi	2004
ERR2663932	Tanmoy et al 2018	doi.org/10.1128/mBio.02112-18	Typhi	2011
ERR2663936	Tanmoy et al 2018	doi.org/10.1128/mBio.02112-18	Typhi	2011
ERR2663938	Tanmoy et al 2018	doi.org/10.1128/mBio.02112-18	Typhi	2005
ERR2663941	Tanmoy et al 2018	doi.org/10.1128/mBio.02112-18	Typhi	2011
ERR2663944	Tanmoy et al 2018	doi.org/10.1128/mBio.02112-18	Typhi	2005
ERR2663945	Tanmoy et al 2018	doi.org/10.1128/mBio.02112-18	Typhi	2011
ERR2663948	Tanmoy et al 2018	doi.org/10.1128/mBio.02112-18	Typhi	2011
ERR2663949	Tanmoy et al 2018	doi.org/10.1128/mBio.02112-18	Typhi	2006
ERR2663950	Tanmoy et al 2018	doi.org/10.1128/mBio.02112-18	Typhi	2011
ERR2663951	Tanmoy et al 2018	doi.org/10.1128/mBio.02112-18	Typhi	2006
ERR2663953	Tanmoy et al 2018	doi.org/10.1128/mBio.02112-18	Typhi	2007
ERR2663954	Tanmoy et al 2018	doi.org/10.1128/mBio.02112-18	Typhi	2007
ERR2663955	Tanmoy et al 2018	doi.org/10.1128/mBio.02112-18	Typhi	2011
ERR2663958	Tanmoy et al 2018	doi.org/10.1128/mBio.02112-18	Typhi	2007
ERR2663962	Tanmoy et al 2018	doi.org/10.1128/mBio.02112-18	Typhi	2012
ERR2663963	Tanmoy et al 2018	doi.org/10.1128/mBio.02112-18	Typhi	2007
ERR2663964	Tanmoy et al 2018	doi.org/10.1128/mBio.02112-18	Typhi	2012
ERR2663966	Tanmoy et al 2018	doi.org/10.1128/mBio.02112-18	Typhi	2012
ERR2663967	Tanmoy et al 2018	doi.org/10.1128/mBio.02112-18	Typhi	2007
ERR2663968	Tanmoy et al 2018	doi.org/10.1128/mBio.02112-18	Typhi	2012
ERR2663974	Tanmoy et al 2018	doi.org/10.1128/mBio.02112-18	Typhi	2007
ERR2663975	Tanmoy et al 2018	doi.org/10.1128/mBio.02112-18	Typhi	2012
ERR2663976	Tanmoy et al 2018	doi.org/10.1128/mBio.02112-18	Typhi	2007
ERR2663978	Tanmoy et al 2018	doi.org/10.1128/mBio.02112-18	Typhi	2012
ERR2663984	Tanmoy et al 2018	doi.org/10.1128/mBio.02112-18	Typhi	2012
ERR2663986	Tanmoy et al 2018	doi.org/10.1128/mBio.02112-18	Typhi	2008
ERR2663987	Tanmoy et al 2018	doi.org/10.1128/mBio.02112-18	Typhi	2012
ERR2663989	Tanmoy et al 2018	doi.org/10.1128/mBio.02112-18	Typhi	2012
ERR2663992	Tanmoy et al 2018	doi.org/10.1128/mBio.02112-18	Typhi	2008
ERR2663993	Tanmoy et al 2018	doi.org/10.1128/mBio.02112-18	Typhi	2012
ERR2663995	Tanmoy et al 2018	doi.org/10.1128/mBio.02112-18	Typhi	2008
ERR2663999	Tanmoy et al 2018	doi.org/10.1128/mBio.02112-18	Typhi	2005
