# Supplementary material for: Genetic diversity of Salmonella Paratyphi A isolated from enteric fever patients in Bangladesh from 2008 to 2018
Source: PLoS Negl Trop Dis. 2021 Oct 14;15(10):e0009748. doi: 10.1371/journal.pntd.0009748 (PMC8516307; doi:10.1371/journal.pntd.0009748)
Supplement: S5 Table — (XLSX) [file pntd.0009748.s007.xlsx]

## Sheet: Sheet1
No.	Gene_on_java					Gene_on_paraA					Gene_on_pHCM2					Type of difference
	Locus tag on java	Start	Stop	Length(aa)	Function	Locus tag on paraA	Start	Stop	Length(aa)	Function	Locus tag on pHCM2	Start	Stop	Length(aa)	Function
1	NGMELEEB_00015	8869	9834	321	DUF4365 domain-containing protein	DDPAGMAP_00014	8719	9309	196	putative membrane protein	HCM2.0013	6960	7550	196	putative membrane protein	Not identical
2	NGMELEEB_00023	20061	20291	76	hypothetical protein	DDPAGMAP_00022	19560	20051	163	hypothetical protein	HCM2.0022	17606	18097	163	hypothetical protein	Not identical
	NGMELEEB_00024	20455	20766	103	hypothetical protein
3	NGMELEEB_00043	34554	34964	136	hypothetical protein	DDPAGMAP_00043	34173	35228	351	hypothetical protein	HCM2.0043	32224	33297	351	hypothetical protein, contains PS00017 ATP/GTP-binding site motif A (P-loop)	Not identical
	NGMELEEB_00044	34957	35736	259	hypothetical protein	DDPAGMAP_00044	35298	36053	251	hypothetical protein	HCM2.0044c	33349	34104	251	hypothetical protein
4	NGMELEEB_00052	39328	42213	961	tail fiber domain-containing protein; match 100% to EDI9297061 of java strain, UK	DDPAGMAP_00052	39616	42168	850	putative phage tail protein	HCM2.0051c	37667	40219	850	putative phage tail protein	Not identical
5	NGMELEEB_00085	72170	72373	67	hypothetical protein	DDPAGMAP_00084	72157	72384	75	hypothetical protein	HCM2.0084	70208	70435	75	hypothetical protein	Not identical
6	NGMELEEB_00095	77688	78914	408	hypothetical protein	DDPAGMAP_00094	77699	78889	396	hypothetical protein	HCM2.0093c	75750	76940	396	hypothetical protein	Not identical
7	NGMELEEB_00097	79400	79636	78	hypothetical protein	DDPAGMAP_00095	78899	79216	105		HCM2.0094c	76950	77267	105	hypothetical protein	Insertion between HCM2.0094c and HCM2.0095c
											HCM2.0095c	77352	77633	93	hypothetical protein
8	NGMELEEB_00100	80435	81133	232	hypothetical protein	DDPAGMAP_00097	80020	80307	95	hypothetical protein	HCM2.0097c	78071	78358	95	hypothetical protein	Not identical
						DDPAGMAP_00098	80304	80612	102	hypothetical protein	HCM2.0098c	78355	78666	103	hypothetical protein
9	NGMELEEB_00107	85712	86128	138		DDPAGMAP_00104	83296	84981	561	putative DNA modification methylase	HCM2.0104c	81347	83050	567	putative DNA modification methylase	Insertion between HCM2.0104c and HCM2.0105c
						DDPAGMAP_00105	85123	85695	190	hypothetical protein	HCM2.0105c	83174	83746	190	hypothetical protein
10	Deleted region										HCM2.0106c	83855	84697	280	hypothetical protein, similar to bacteriophage HK022 DNA-binding protein	Deletion on java plasmid
11	NGMELEEB_00115	91138	92244	368	GTP-binding protein EngB	DDPAGMAP_00111	89996	90838	308	hypothetical protein, similar to pspA, Streptococcus pneumoniae surface protein	HCM2.0113c	88047	88973	308	hypothetical protein, similar to pspA, Streptococcus pneumoniae surface protein	Insertion between HCM2.0113c and HCM2.0114c
						DDPAGMAP_00112	90967	91524	185	hypothetical protein, similar to the N-termini of many DNA polymerase III epsilon subunit	HCM2.0114c	89018	89575	185	hypothetical protein, similar to the N-termini of many DNA polymerase III epsilon subunit
12	New CDS	105580	105891	150	hypothetical protein, similar to java strains, UK, isolated in 2019	DDPAGMAP_00126	104213	104716	101	hypothetical protein	HCM2.0128	102462	102767	101	hypothetical protein	Not identical
						DDPAGMAP_00127	104748	105242	164	hypothetical protein	HCM2.0129c	102799	103293	164	hypothetical protein
