# Supplementary material for: Genetic diversity of Salmonella Paratyphi A isolated from enteric fever patients in Bangladesh from 2008 to 2018
Source: PLoS Negl Trop Dis. 2021 Oct 14;15(10):e0009748. doi: 10.1371/journal.pntd.0009748 (PMC8516307; doi:10.1371/journal.pntd.0009748)
Supplement: S6 Table — (XLSX) [file pntd.0009748.s008.xlsx]

## Sheet: Sheet1
Sl no.	Gene	Annotation	No. isolates	No. sequences	Avg sequences per isolate	Genome Fragment	Order within Fragment	Min group size nuc	Max group size nuc	Avg group size nuc	30073_1#165.plasmid	30073_1#177.plasmid	30073_1#181.plasmid	30073_1#242.plasmid	30073_1#254.plasmid	30073_1#258.plasmid	30073_1#266.plasmid	30073_1#270.plasmid	30073_1#274.plasmid	30073_1#279.plasmid	30073_1#287.plasmid	30073_1#303.plasmid	30073_1#311.plasmid	30073_1#315.plasmid	33308_1#242.plasmid	33308_1#250.plasmid	33308_1#279.plasmid
1	dinG	3'-5' exonuclease DinG	17	17	1	1	17	557	557	557	DDPAGMAP_00112	FMLDJFOL_00112	OGLCOOKL_00112	BLPNGLOG_00112	ALACAADI_00112	BJOJCIGP_00112	PDLODABG_00112	NKCNKDJB_00112	BJPPHLIL_00112	IODFOHOM_00112	GNCCAIKB_00112	NJMENFEM_00112	PAFIEOLJ_00112	AOGDEGJH_00112	NJHEBMDI_00112	BPHFDELJ_00112	LBNEGMIJ_00112
2	dnaE	DNA polymerase III subunit alpha	17	17	1	1	40	3518	3518	3518	DDPAGMAP_00016	FMLDJFOL_00016	OGLCOOKL_00016	BLPNGLOG_00016	ALACAADI_00016	BJOJCIGP_00016	PDLODABG_00016	NKCNKDJB_00016	BJPPHLIL_00016	IODFOHOM_00016	GNCCAIKB_00016	NJMENFEM_00016	PAFIEOLJ_00016	AOGDEGJH_00016	NJHEBMDI_00016	BPHFDELJ_00016	LBNEGMIJ_00016
3	xni	Flap endonuclease Xni	17	17	1	1	35	944	944	944	DDPAGMAP_00011	FMLDJFOL_00011	OGLCOOKL_00011	BLPNGLOG_00011	ALACAADI_00011	BJOJCIGP_00011	PDLODABG_00011	NKCNKDJB_00011	BJPPHLIL_00011	IODFOHOM_00011	GNCCAIKB_00011	NJMENFEM_00011	PAFIEOLJ_00011	AOGDEGJH_00011	NJHEBMDI_00011	BPHFDELJ_00011	LBNEGMIJ_00011
4	grxA	Glutaredoxin 1	17	17	1	1	48	245	245	245	DDPAGMAP_00024	FMLDJFOL_00024	OGLCOOKL_00024	BLPNGLOG_00024	ALACAADI_00024	BJOJCIGP_00024	PDLODABG_00024	NKCNKDJB_00024	BJPPHLIL_00024	IODFOHOM_00024	GNCCAIKB_00024	NJMENFEM_00024	PAFIEOLJ_00024	AOGDEGJH_00024	NJHEBMDI_00024	BPHFDELJ_00024	LBNEGMIJ_00024
5	group_81	Ice-binding protein 1	17	17	1	1	89	923	923	923	DDPAGMAP_00066	FMLDJFOL_00066	OGLCOOKL_00066	BLPNGLOG_00066	ALACAADI_00066	BJOJCIGP_00066	PDLODABG_00066	NKCNKDJB_00066	BJPPHLIL_00066	IODFOHOM_00066	GNCCAIKB_00066	NJMENFEM_00066	PAFIEOLJ_00066	AOGDEGJH_00066	NJHEBMDI_00066	BPHFDELJ_00066	LBNEGMIJ_00066
6	noc	Nucleoid occlusion protein	17	17	1	1	100	680	680	680	DDPAGMAP_00077	FMLDJFOL_00077	OGLCOOKL_00077	BLPNGLOG_00077	ALACAADI_00077	BJOJCIGP_00077	PDLODABG_00077	NKCNKDJB_00077	BJPPHLIL_00077	IODFOHOM_00077	GNCCAIKB_00077	NJMENFEM_00077	PAFIEOLJ_00077	AOGDEGJH_00077	NJHEBMDI_00077	BPHFDELJ_00077	LBNEGMIJ_00077
7	phoH	Protein PhoH	17	17	1	1	51	773	773	773	DDPAGMAP_00027	FMLDJFOL_00027	OGLCOOKL_00027	BLPNGLOG_00027	ALACAADI_00027	BJOJCIGP_00027	PDLODABG_00027	NKCNKDJB_00027	BJPPHLIL_00027	IODFOHOM_00027	GNCCAIKB_00027	NJMENFEM_00027	PAFIEOLJ_00027	AOGDEGJH_00027	NJHEBMDI_00027	BPHFDELJ_00027	LBNEGMIJ_00027
8	recA	Protein RecA	17	17	1	1	33	1076	1076	1076	DDPAGMAP_00009	FMLDJFOL_00009	OGLCOOKL_00009	BLPNGLOG_00009	ALACAADI_00009	BJOJCIGP_00009	PDLODABG_00009	NKCNKDJB_00009	BJPPHLIL_00009	IODFOHOM_00009	GNCCAIKB_00009	NJMENFEM_00009	PAFIEOLJ_00009	AOGDEGJH_00009	NJHEBMDI_00009	BPHFDELJ_00009	LBNEGMIJ_00009
9	ydfZ	Putative selenoprotein YdfZ	17	17	1	1	119	203	203	203	DDPAGMAP_00096	FMLDJFOL_00096	OGLCOOKL_00096	BLPNGLOG_00096	ALACAADI_00096	BJOJCIGP_00096	PDLODABG_00096	NKCNKDJB_00096	BJPPHLIL_00096	IODFOHOM_00096	GNCCAIKB_00096	NJMENFEM_00096	PAFIEOLJ_00096	AOGDEGJH_00096	NJHEBMDI_00096	BPHFDELJ_00096	LBNEGMIJ_00096
10	repB	RepFIB replication protein A	17	17	1	1	25	1055	1055	1055	DDPAGMAP_00001	FMLDJFOL_00001	OGLCOOKL_00001	BLPNGLOG_00001	ALACAADI_00001	BJOJCIGP_00001	PDLODABG_00001	NKCNKDJB_00001	BJPPHLIL_00001	IODFOHOM_00001	GNCCAIKB_00001	NJMENFEM_00001	PAFIEOLJ_00001	AOGDEGJH_00001	NJHEBMDI_00001	BPHFDELJ_00001	LBNEGMIJ_00001
11	rnhA	Ribonuclease H	17	17	1	1	21	608	608	608	DDPAGMAP_00108	FMLDJFOL_00108	OGLCOOKL_00108	BLPNGLOG_00108	ALACAADI_00108	BJOJCIGP_00108	PDLODABG_00108	NKCNKDJB_00108	BJPPHLIL_00108	IODFOHOM_00108	GNCCAIKB_00108	NJMENFEM_00108	PAFIEOLJ_00108	AOGDEGJH_00108	NJHEBMDI_00108	BPHFDELJ_00108	LBNEGMIJ_00108
12	nrdA	Ribonucleoside-diphosphate reductase 1 subunit alpha	17	17	1	1	9	2315	2315	2315	DDPAGMAP_00120	FMLDJFOL_00120	OGLCOOKL_00120	BLPNGLOG_00120	ALACAADI_00120	BJOJCIGP_00120	PDLODABG_00120	NKCNKDJB_00120	BJPPHLIL_00120	IODFOHOM_00120	GNCCAIKB_00120	NJMENFEM_00120	PAFIEOLJ_00120	AOGDEGJH_00120	NJHEBMDI_00120	BPHFDELJ_00120	LBNEGMIJ_00120
13	nrdB	Ribonucleoside-diphosphate reductase 1 subunit beta	17	17	1	1	10	1142	1142	1142	DDPAGMAP_00119	FMLDJFOL_00119	OGLCOOKL_00119	BLPNGLOG_00119	ALACAADI_00119	BJOJCIGP_00119	PDLODABG_00119	NKCNKDJB_00119	BJPPHLIL_00119	IODFOHOM_00119	GNCCAIKB_00119	NJMENFEM_00119	PAFIEOLJ_00119	AOGDEGJH_00119	NJHEBMDI_00119	BPHFDELJ_00119	LBNEGMIJ_00119
14	thyA	Thymidylate synthase	17	17	1	1	12	1103	1103	1103	DDPAGMAP_00117	FMLDJFOL_00117	OGLCOOKL_00117	BLPNGLOG_00117	ALACAADI_00117	BJOJCIGP_00117	PDLODABG_00117	NKCNKDJB_00117	BJPPHLIL_00117	IODFOHOM_00117	GNCCAIKB_00117	NJMENFEM_00117	PAFIEOLJ_00117	AOGDEGJH_00117	NJHEBMDI_00117	BPHFDELJ_00117	LBNEGMIJ_00117
15	group_1	hypothetical protein	17	17	1	1	83	746	746	746	DDPAGMAP_00060	FMLDJFOL_00060	OGLCOOKL_00060	BLPNGLOG_00060	ALACAADI_00060	BJOJCIGP_00060	PDLODABG_00060	NKCNKDJB_00060	BJPPHLIL_00060	IODFOHOM_00060	GNCCAIKB_00060	NJMENFEM_00060	PAFIEOLJ_00060	AOGDEGJH_00060	NJHEBMDI_00060	BPHFDELJ_00060	LBNEGMIJ_00060
16	group_10	hypothetical protein	17	17	1	1	18	842	842	842	DDPAGMAP_00111	FMLDJFOL_00111	OGLCOOKL_00111	BLPNGLOG_00111	ALACAADI_00111	BJOJCIGP_00111	PDLODABG_00111	NKCNKDJB_00111	BJPPHLIL_00111	IODFOHOM_00111	GNCCAIKB_00111	NJMENFEM_00111	PAFIEOLJ_00111	AOGDEGJH_00111	NJHEBMDI_00111	BPHFDELJ_00111	LBNEGMIJ_00111
17	group_100	hypothetical protein	17	17	1	1	58	176	176	176	DDPAGMAP_00035	FMLDJFOL_00035	OGLCOOKL_00035	BLPNGLOG_00035	ALACAADI_00035	BJOJCIGP_00035	PDLODABG_00035	NKCNKDJB_00035	BJPPHLIL_00035	IODFOHOM_00035	GNCCAIKB_00035	NJMENFEM_00035	PAFIEOLJ_00035	AOGDEGJH_00035	NJHEBMDI_00035	BPHFDELJ_00035	LBNEGMIJ_00035
18	group_101	hypothetical protein	17	17	1	1	125	173	173	173	DDPAGMAP_00102	FMLDJFOL_00102	OGLCOOKL_00102	BLPNGLOG_00102	ALACAADI_00102	BJOJCIGP_00102	PDLODABG_00102	NKCNKDJB_00102	BJPPHLIL_00102	IODFOHOM_00102	GNCCAIKB_00102	NJMENFEM_00102	PAFIEOLJ_00102	AOGDEGJH_00102	NJHEBMDI_00102	BPHFDELJ_00102	LBNEGMIJ_00102
19	group_102	hypothetical protein	17	17	1	1	124	371	371	371	DDPAGMAP_00101	FMLDJFOL_00101	OGLCOOKL_00101	BLPNGLOG_00101	ALACAADI_00101	BJOJCIGP_00101	PDLODABG_00101	NKCNKDJB_00101	BJPPHLIL_00101	IODFOHOM_00101	GNCCAIKB_00101	NJMENFEM_00101	PAFIEOLJ_00101	AOGDEGJH_00101	NJHEBMDI_00101	BPHFDELJ_00101	LBNEGMIJ_00101
20	group_103	hypothetical protein	17	17	1	1	84	383	383	383	DDPAGMAP_00061	FMLDJFOL_00061	OGLCOOKL_00061	BLPNGLOG_00061	ALACAADI_00061	BJOJCIGP_00061	PDLODABG_00061	NKCNKDJB_00061	BJPPHLIL_00061	IODFOHOM_00061	GNCCAIKB_00061	NJMENFEM_00061	PAFIEOLJ_00061	AOGDEGJH_00061	NJHEBMDI_00061	BPHFDELJ_00061	LBNEGMIJ_00061
21	group_104	hypothetical protein	17	17	1	1	120	287	287	287	DDPAGMAP_00097	FMLDJFOL_00097	OGLCOOKL_00097	BLPNGLOG_00097	ALACAADI_00097	BJOJCIGP_00097	PDLODABG_00097	NKCNKDJB_00097	BJPPHLIL_00097	IODFOHOM_00097	GNCCAIKB_00097	NJMENFEM_00097	PAFIEOLJ_00097	AOGDEGJH_00097	NJHEBMDI_00097	BPHFDELJ_00097	LBNEGMIJ_00097
22	group_105	hypothetical protein	17	17	1	1	71	209	209	209	DDPAGMAP_00048	FMLDJFOL_00048	OGLCOOKL_00048	BLPNGLOG_00048	ALACAADI_00048	BJOJCIGP_00048	PDLODABG_00048	NKCNKDJB_00048	BJPPHLIL_00048	IODFOHOM_00048	GNCCAIKB_00048	NJMENFEM_00048	PAFIEOLJ_00048	AOGDEGJH_00048	NJHEBMDI_00048	BPHFDELJ_00048	LBNEGMIJ_00048
23	group_106	hypothetical protein	17	17	1	1	122	542	542	542	DDPAGMAP_00099	FMLDJFOL_00099	OGLCOOKL_00099	BLPNGLOG_00099	ALACAADI_00099	BJOJCIGP_00099	PDLODABG_00099	NKCNKDJB_00099	BJPPHLIL_00099	IODFOHOM_00099	GNCCAIKB_00099	NJMENFEM_00099	PAFIEOLJ_00099	AOGDEGJH_00099	NJHEBMDI_00099	BPHFDELJ_00099	LBNEGMIJ_00099
24	group_107	hypothetical protein	17	17	1	1	22	188	188	188	DDPAGMAP_00107	FMLDJFOL_00107	OGLCOOKL_00107	BLPNGLOG_00107	ALACAADI_00107	BJOJCIGP_00107	PDLODABG_00107	NKCNKDJB_00107	BJPPHLIL_00107	IODFOHOM_00107	GNCCAIKB_00107	NJMENFEM_00107	PAFIEOLJ_00107	AOGDEGJH_00107	NJHEBMDI_00107	BPHFDELJ_00107	LBNEGMIJ_00107
25	group_109	hypothetical protein	17	17	1	1	8	569	569	569	DDPAGMAP_00121	FMLDJFOL_00121	OGLCOOKL_00121	BLPNGLOG_00121	ALACAADI_00121	BJOJCIGP_00121	PDLODABG_00121	NKCNKDJB_00121	BJPPHLIL_00121	IODFOHOM_00121	GNCCAIKB_00121	NJMENFEM_00121	PAFIEOLJ_00121	AOGDEGJH_00121	NJHEBMDI_00121	BPHFDELJ_00121	LBNEGMIJ_00121
26	group_11	hypothetical protein	17	17	1	1	54	728	728	728	DDPAGMAP_00030	FMLDJFOL_00030	OGLCOOKL_00030	BLPNGLOG_00030	ALACAADI_00030	BJOJCIGP_00030	PDLODABG_00030	NKCNKDJB_00030	BJPPHLIL_00030	IODFOHOM_00030	GNCCAIKB_00030	NJMENFEM_00030	PAFIEOLJ_00030	AOGDEGJH_00030	NJHEBMDI_00030	BPHFDELJ_00030	LBNEGMIJ_00030
27	group_110	hypothetical protein	17	17	1	1	94	641	641	641	DDPAGMAP_00071	FMLDJFOL_00071	OGLCOOKL_00071	BLPNGLOG_00071	ALACAADI_00071	BJOJCIGP_00071	PDLODABG_00071	NKCNKDJB_00071	BJPPHLIL_00071	IODFOHOM_00071	GNCCAIKB_00071	NJMENFEM_00071	PAFIEOLJ_00071	AOGDEGJH_00071	NJHEBMDI_00071	BPHFDELJ_00071	LBNEGMIJ_00071
28	group_111	hypothetical protein	17	17	1	1	69	665	665	665	DDPAGMAP_00046	FMLDJFOL_00046	OGLCOOKL_00046	BLPNGLOG_00046	ALACAADI_00046	BJOJCIGP_00046	PDLODABG_00046	NKCNKDJB_00046	BJPPHLIL_00046	IODFOHOM_00046	GNCCAIKB_00046	NJMENFEM_00046	PAFIEOLJ_00046	AOGDEGJH_00046	NJHEBMDI_00046	BPHFDELJ_00046	LBNEGMIJ_00046
29	group_112	hypothetical protein	17	17	1	1	117	1190	1190	1190	DDPAGMAP_00094	FMLDJFOL_00094	OGLCOOKL_00094	BLPNGLOG_00094	ALACAADI_00094	BJOJCIGP_00094	PDLODABG_00094	NKCNKDJB_00094	BJPPHLIL_00094	IODFOHOM_00094	GNCCAIKB_00094	NJMENFEM_00094	PAFIEOLJ_00094	AOGDEGJH_00094	NJHEBMDI_00094	BPHFDELJ_00094	LBNEGMIJ_00094
30	group_113	hypothetical protein	17	17	1	1	27	305	305	305	DDPAGMAP_00003	FMLDJFOL_00003	OGLCOOKL_00003	BLPNGLOG_00003	ALACAADI_00003	BJOJCIGP_00003	PDLODABG_00003	NKCNKDJB_00003	BJPPHLIL_00003	IODFOHOM_00003	GNCCAIKB_00003	NJMENFEM_00003	PAFIEOLJ_00003	AOGDEGJH_00003	NJHEBMDI_00003	BPHFDELJ_00003	LBNEGMIJ_00003
31	group_114	hypothetical protein	17	17	1	1	36	1028	1028	1028	DDPAGMAP_00012	FMLDJFOL_00012	OGLCOOKL_00012	BLPNGLOG_00012	ALACAADI_00012	BJOJCIGP_00012	PDLODABG_00012	NKCNKDJB_00012	BJPPHLIL_00012	IODFOHOM_00012	GNCCAIKB_00012	NJMENFEM_00012	PAFIEOLJ_00012	AOGDEGJH_00012	NJHEBMDI_00012	BPHFDELJ_00012	LBNEGMIJ_00012
32	group_115	hypothetical protein	17	17	1	1	106	650	650	650	DDPAGMAP_00083	FMLDJFOL_00083	OGLCOOKL_00083	BLPNGLOG_00083	ALACAADI_00083	BJOJCIGP_00083	PDLODABG_00083	NKCNKDJB_00083	BJPPHLIL_00083	IODFOHOM_00083	GNCCAIKB_00083	NJMENFEM_00083	PAFIEOLJ_00083	AOGDEGJH_00083	NJHEBMDI_00083	BPHFDELJ_00083	LBNEGMIJ_00083
33	group_116	hypothetical protein	17	17	1	1	7	746	746	746	DDPAGMAP_00122	FMLDJFOL_00122	OGLCOOKL_00122	BLPNGLOG_00122	ALACAADI_00122	BJOJCIGP_00122	PDLODABG_00122	NKCNKDJB_00122	BJPPHLIL_00122	IODFOHOM_00122	GNCCAIKB_00122	NJMENFEM_00122	PAFIEOLJ_00122	AOGDEGJH_00122	NJHEBMDI_00122	BPHFDELJ_00122	LBNEGMIJ_00122
34	group_117	hypothetical protein	17	17	1	1	59	1322	1322	1322	DDPAGMAP_00036	FMLDJFOL_00036	OGLCOOKL_00036	BLPNGLOG_00036	ALACAADI_00036	BJOJCIGP_00036	PDLODABG_00036	NKCNKDJB_00036	BJPPHLIL_00036	IODFOHOM_00036	GNCCAIKB_00036	NJMENFEM_00036	PAFIEOLJ_00036	AOGDEGJH_00036	NJHEBMDI_00036	BPHFDELJ_00036	LBNEGMIJ_00036
35	group_119	hypothetical protein	17	17	1	1	26	203	203	203	DDPAGMAP_00002	FMLDJFOL_00002	OGLCOOKL_00002	BLPNGLOG_00002	ALACAADI_00002	BJOJCIGP_00002	PDLODABG_00002	NKCNKDJB_00002	BJPPHLIL_00002	IODFOHOM_00002	GNCCAIKB_00002	NJMENFEM_00002	PAFIEOLJ_00002	AOGDEGJH_00002	NJHEBMDI_00002	BPHFDELJ_00002	LBNEGMIJ_00002
36	group_120	hypothetical protein	17	17	1	1	98	638	638	638	DDPAGMAP_00075	FMLDJFOL_00075	OGLCOOKL_00075	BLPNGLOG_00075	ALACAADI_00075	BJOJCIGP_00075	PDLODABG_00075	NKCNKDJB_00075	BJPPHLIL_00075	IODFOHOM_00075	GNCCAIKB_00075	NJMENFEM_00075	PAFIEOLJ_00075	AOGDEGJH_00075	NJHEBMDI_00075	BPHFDELJ_00075	LBNEGMIJ_00075
37	group_121	hypothetical protein	17	17	1	1	28	275	275	275	DDPAGMAP_00004	FMLDJFOL_00004	OGLCOOKL_00004	BLPNGLOG_00004	ALACAADI_00004	BJOJCIGP_00004	PDLODABG_00004	NKCNKDJB_00004	BJPPHLIL_00004	IODFOHOM_00004	GNCCAIKB_00004	NJMENFEM_00004	PAFIEOLJ_00004	AOGDEGJH_00004	NJHEBMDI_00004	BPHFDELJ_00004	LBNEGMIJ_00004
38	group_122	hypothetical protein	17	17	1	1	70	551	551	551	DDPAGMAP_00047	FMLDJFOL_00047	OGLCOOKL_00047	BLPNGLOG_00047	ALACAADI_00047	BJOJCIGP_00047	PDLODABG_00047	NKCNKDJB_00047	BJPPHLIL_00047	IODFOHOM_00047	GNCCAIKB_00047	NJMENFEM_00047	PAFIEOLJ_00047	AOGDEGJH_00047	NJHEBMDI_00047	BPHFDELJ_00047	LBNEGMIJ_00047
39	group_123	hypothetical protein	17	17	1	1	107	227	227	227	DDPAGMAP_00084	FMLDJFOL_00084	OGLCOOKL_00084	BLPNGLOG_00084	ALACAADI_00084	BJOJCIGP_00084	PDLODABG_00084	NKCNKDJB_00084	BJPPHLIL_00084	IODFOHOM_00084	GNCCAIKB_00084	NJMENFEM_00084	PAFIEOLJ_00084	AOGDEGJH_00084	NJHEBMDI_00084	BPHFDELJ_00084	LBNEGMIJ_00084
40	group_124	hypothetical protein	17	17	1	1	118	317	317	317	DDPAGMAP_00095	FMLDJFOL_00095	OGLCOOKL_00095	BLPNGLOG_00095	ALACAADI_00095	BJOJCIGP_00095	PDLODABG_00095	NKCNKDJB_00095	BJPPHLIL_00095	IODFOHOM_00095	GNCCAIKB_00095	NJMENFEM_00095	PAFIEOLJ_00095	AOGDEGJH_00095	NJHEBMDI_00095	BPHFDELJ_00095	LBNEGMIJ_00095
41	group_127	hypothetical protein	17	17	1	1	73	692	692	692	DDPAGMAP_00050	FMLDJFOL_00050	OGLCOOKL_00050	BLPNGLOG_00050	ALACAADI_00050	BJOJCIGP_00050	PDLODABG_00050	NKCNKDJB_00050	BJPPHLIL_00050	IODFOHOM_00050	GNCCAIKB_00050	NJMENFEM_00050	PAFIEOLJ_00050	AOGDEGJH_00050	NJHEBMDI_00050	BPHFDELJ_00050	LBNEGMIJ_00050
42	group_13	hypothetical protein	17	17	1	1	29	410	410	410	DDPAGMAP_00005	FMLDJFOL_00005	OGLCOOKL_00005	BLPNGLOG_00005	ALACAADI_00005	BJOJCIGP_00005	PDLODABG_00005	NKCNKDJB_00005	BJPPHLIL_00005	IODFOHOM_00005	GNCCAIKB_00005	NJMENFEM_00005	PAFIEOLJ_00005	AOGDEGJH_00005	NJHEBMDI_00005	BPHFDELJ_00005	LBNEGMIJ_00005
43	group_14	hypothetical protein	17	17	1	1	126	689	689	689	DDPAGMAP_00103	FMLDJFOL_00103	OGLCOOKL_00103	BLPNGLOG_00103	ALACAADI_00103	BJOJCIGP_00103	PDLODABG_00103	NKCNKDJB_00103	BJPPHLIL_00103	IODFOHOM_00103	GNCCAIKB_00103	NJMENFEM_00103	PAFIEOLJ_00103	AOGDEGJH_00103	NJHEBMDI_00103	BPHFDELJ_00103	LBNEGMIJ_00103
44	group_15	hypothetical protein	17	17	1	1	6	1916	1916	1916	DDPAGMAP_00123	FMLDJFOL_00123	OGLCOOKL_00123	BLPNGLOG_00123	ALACAADI_00123	BJOJCIGP_00123	PDLODABG_00123	NKCNKDJB_00123	BJPPHLIL_00123	IODFOHOM_00123	GNCCAIKB_00123	NJMENFEM_00123	PAFIEOLJ_00123	AOGDEGJH_00123	NJHEBMDI_00123	BPHFDELJ_00123	LBNEGMIJ_00123
45	group_16	hypothetical protein	17	17	1	1	113	314	314	314	DDPAGMAP_00090	FMLDJFOL_00090	OGLCOOKL_00090	BLPNGLOG_00090	ALACAADI_00090	BJOJCIGP_00090	PDLODABG_00090	NKCNKDJB_00090	BJPPHLIL_00090	IODFOHOM_00090	GNCCAIKB_00090	NJMENFEM_00090	PAFIEOLJ_00090	AOGDEGJH_00090	NJHEBMDI_00090	BPHFDELJ_00090	LBNEGMIJ_00090
46	group_17	hypothetical protein	17	17	1	1	15	644	644	644	DDPAGMAP_00114	FMLDJFOL_00114	OGLCOOKL_00114	BLPNGLOG_00114	ALACAADI_00114	BJOJCIGP_00114	PDLODABG_00114	NKCNKDJB_00114	BJPPHLIL_00114	IODFOHOM_00114	GNCCAIKB_00114	NJMENFEM_00114	PAFIEOLJ_00114	AOGDEGJH_00114	NJHEBMDI_00114	BPHFDELJ_00114	LBNEGMIJ_00114
47	group_18	hypothetical protein	17	17	1	1	90	875	875	875	DDPAGMAP_00067	FMLDJFOL_00067	OGLCOOKL_00067	BLPNGLOG_00067	ALACAADI_00067	BJOJCIGP_00067	PDLODABG_00067	NKCNKDJB_00067	BJPPHLIL_00067	IODFOHOM_00067	GNCCAIKB_00067	NJMENFEM_00067	PAFIEOLJ_00067	AOGDEGJH_00067	NJHEBMDI_00067	BPHFDELJ_00067	LBNEGMIJ_00067
48	group_19	hypothetical protein	17	17	1	1	115	215	215	215	DDPAGMAP_00092	FMLDJFOL_00092	OGLCOOKL_00092	BLPNGLOG_00092	ALACAADI_00092	BJOJCIGP_00092	PDLODABG_00092	NKCNKDJB_00092	BJPPHLIL_00092	IODFOHOM_00092	GNCCAIKB_00092	NJMENFEM_00092	PAFIEOLJ_00092	AOGDEGJH_00092	NJHEBMDI_00092	BPHFDELJ_00092	LBNEGMIJ_00092
49	group_2	hypothetical protein	17	17	1	1	97	254	254	254	DDPAGMAP_00074	FMLDJFOL_00074	OGLCOOKL_00074	BLPNGLOG_00074	ALACAADI_00074	BJOJCIGP_00074	PDLODABG_00074	NKCNKDJB_00074	BJPPHLIL_00074	IODFOHOM_00074	GNCCAIKB_00074	NJMENFEM_00074	PAFIEOLJ_00074	AOGDEGJH_00074	NJHEBMDI_00074	BPHFDELJ_00074	LBNEGMIJ_00074
50	group_20	hypothetical protein	17	17	1	1	5	236	236	236	DDPAGMAP_00124	FMLDJFOL_00124	OGLCOOKL_00124	BLPNGLOG_00124	ALACAADI_00124	BJOJCIGP_00124	PDLODABG_00124	NKCNKDJB_00124	BJPPHLIL_00124	IODFOHOM_00124	GNCCAIKB_00124	NJMENFEM_00124	PAFIEOLJ_00124	AOGDEGJH_00124	NJHEBMDI_00124	BPHFDELJ_00124	LBNEGMIJ_00124
51	group_21	hypothetical protein	17	17	1	1	16	419	419	419	DDPAGMAP_00113	FMLDJFOL_00113	OGLCOOKL_00113	BLPNGLOG_00113	ALACAADI_00113	BJOJCIGP_00113	PDLODABG_00113	NKCNKDJB_00113	BJPPHLIL_00113	IODFOHOM_00113	GNCCAIKB_00113	NJMENFEM_00113	PAFIEOLJ_00113	AOGDEGJH_00113	NJHEBMDI_00113	BPHFDELJ_00113	LBNEGMIJ_00113
52	group_23	hypothetical protein	17	17	1	1	31	842	842	842	DDPAGMAP_00007	FMLDJFOL_00007	OGLCOOKL_00007	BLPNGLOG_00007	ALACAADI_00007	BJOJCIGP_00007	PDLODABG_00007	NKCNKDJB_00007	BJPPHLIL_00007	IODFOHOM_00007	GNCCAIKB_00007	NJMENFEM_00007	PAFIEOLJ_00007	AOGDEGJH_00007	NJHEBMDI_00007	BPHFDELJ_00007	LBNEGMIJ_00007
53	group_24	hypothetical protein	17	17	1	1	74	323	323	323	DDPAGMAP_00051	FMLDJFOL_00051	OGLCOOKL_00051	BLPNGLOG_00051	ALACAADI_00051	BJOJCIGP_00051	PDLODABG_00051	NKCNKDJB_00051	BJPPHLIL_00051	IODFOHOM_00051	GNCCAIKB_00051	NJMENFEM_00051	PAFIEOLJ_00051	AOGDEGJH_00051	NJHEBMDI_00051	BPHFDELJ_00051	LBNEGMIJ_00051
54	group_25	hypothetical protein	17	17	1	1	85	473	473	473	DDPAGMAP_00062	FMLDJFOL_00062	OGLCOOKL_00062	BLPNGLOG_00062	ALACAADI_00062	BJOJCIGP_00062	PDLODABG_00062	NKCNKDJB_00062	BJPPHLIL_00062	IODFOHOM_00062	GNCCAIKB_00062	NJMENFEM_00062	PAFIEOLJ_00062	AOGDEGJH_00062	NJHEBMDI_00062	BPHFDELJ_00062	LBNEGMIJ_00062
55	group_26	hypothetical protein	17	17	1	1	91	896	896	896	DDPAGMAP_00068	FMLDJFOL_00068	OGLCOOKL_00068	BLPNGLOG_00068	ALACAADI_00068	BJOJCIGP_00068	PDLODABG_00068	NKCNKDJB_00068	BJPPHLIL_00068	IODFOHOM_00068	GNCCAIKB_00068	NJMENFEM_00068	PAFIEOLJ_00068	AOGDEGJH_00068	NJHEBMDI_00068	BPHFDELJ_00068	LBNEGMIJ_00068
56	group_27	hypothetical protein	17	17	1	1	123	641	641	641	DDPAGMAP_00100	FMLDJFOL_00100	OGLCOOKL_00100	BLPNGLOG_00100	ALACAADI_00100	BJOJCIGP_00100	PDLODABG_00100	NKCNKDJB_00100	BJPPHLIL_00100	IODFOHOM_00100	GNCCAIKB_00100	NJMENFEM_00100	PAFIEOLJ_00100	AOGDEGJH_00100	NJHEBMDI_00100	BPHFDELJ_00100	LBNEGMIJ_00100
57	group_29	hypothetical protein	17	17	1	1	88	395	395	395	DDPAGMAP_00065	FMLDJFOL_00065	OGLCOOKL_00065	BLPNGLOG_00065	ALACAADI_00065	BJOJCIGP_00065	PDLODABG_00065	NKCNKDJB_00065	BJPPHLIL_00065	IODFOHOM_00065	GNCCAIKB_00065	NJMENFEM_00065	PAFIEOLJ_00065	AOGDEGJH_00065	NJHEBMDI_00065	BPHFDELJ_00065	LBNEGMIJ_00065
58	group_3	hypothetical protein	17	17	1	1	2	494	494	494	DDPAGMAP_00127	FMLDJFOL_00127	OGLCOOKL_00127	BLPNGLOG_00127	ALACAADI_00127	BJOJCIGP_00127	PDLODABG_00127	NKCNKDJB_00127	BJPPHLIL_00127	IODFOHOM_00127	GNCCAIKB_00127	NJMENFEM_00127	PAFIEOLJ_00127	AOGDEGJH_00127	NJHEBMDI_00127	BPHFDELJ_00127	LBNEGMIJ_00127
59	group_30	hypothetical protein	17	17	1	1	34	266	266	266	DDPAGMAP_00010	FMLDJFOL_00010	OGLCOOKL_00010	BLPNGLOG_00010	ALACAADI_00010	BJOJCIGP_00010	PDLODABG_00010	NKCNKDJB_00010	BJPPHLIL_00010	IODFOHOM_00010	GNCCAIKB_00010	NJMENFEM_00010	PAFIEOLJ_00010	AOGDEGJH_00010	NJHEBMDI_00010	BPHFDELJ_00010	LBNEGMIJ_00010
60	group_31	hypothetical protein	17	17	1	1	79	698	698	698	DDPAGMAP_00056	FMLDJFOL_00056	OGLCOOKL_00056	BLPNGLOG_00056	ALACAADI_00056	BJOJCIGP_00056	PDLODABG_00056	NKCNKDJB_00056	BJPPHLIL_00056	IODFOHOM_00056	GNCCAIKB_00056	NJMENFEM_00056	PAFIEOLJ_00056	AOGDEGJH_00056	NJHEBMDI_00056	BPHFDELJ_00056	LBNEGMIJ_00056
61	group_32	hypothetical protein	17	17	1	1	14	476	476	476	DDPAGMAP_00115	FMLDJFOL_00115	OGLCOOKL_00115	BLPNGLOG_00115	ALACAADI_00115	BJOJCIGP_00115	PDLODABG_00115	NKCNKDJB_00115	BJPPHLIL_00115	IODFOHOM_00115	GNCCAIKB_00115	NJMENFEM_00115	PAFIEOLJ_00115	AOGDEGJH_00115	NJHEBMDI_00115	BPHFDELJ_00115	LBNEGMIJ_00115
62	group_33	hypothetical protein	17	17	1	1	82	317	317	317	DDPAGMAP_00059	FMLDJFOL_00059	OGLCOOKL_00059	BLPNGLOG_00059	ALACAADI_00059	BJOJCIGP_00059	PDLODABG_00059	NKCNKDJB_00059	BJPPHLIL_00059	IODFOHOM_00059	GNCCAIKB_00059	NJMENFEM_00059	PAFIEOLJ_00059	AOGDEGJH_00059	NJHEBMDI_00059	BPHFDELJ_00059	LBNEGMIJ_00059
63	group_35	hypothetical protein	17	17	1	1	101	1559	1559	1559	DDPAGMAP_00078	FMLDJFOL_00078	OGLCOOKL_00078	BLPNGLOG_00078	ALACAADI_00078	BJOJCIGP_00078	PDLODABG_00078	NKCNKDJB_00078	BJPPHLIL_00078	IODFOHOM_00078	GNCCAIKB_00078	NJMENFEM_00078	PAFIEOLJ_00078	AOGDEGJH_00078	NJHEBMDI_00078	BPHFDELJ_00078	LBNEGMIJ_00078
64	group_36	hypothetical protein	17	17	1	1	13	413	413	413	DDPAGMAP_00116	FMLDJFOL_00116	OGLCOOKL_00116	BLPNGLOG_00116	ALACAADI_00116	BJOJCIGP_00116	PDLODABG_00116	NKCNKDJB_00116	BJPPHLIL_00116	IODFOHOM_00116	GNCCAIKB_00116	NJMENFEM_00116	PAFIEOLJ_00116	AOGDEGJH_00116	NJHEBMDI_00116	BPHFDELJ_00116	LBNEGMIJ_00116
65	group_37	hypothetical protein	17	17	1	1	42	2357	2357	2357	DDPAGMAP_00018	FMLDJFOL_00018	OGLCOOKL_00018	BLPNGLOG_00018	ALACAADI_00018	BJOJCIGP_00018	PDLODABG_00018	NKCNKDJB_00018	BJPPHLIL_00018	IODFOHOM_00018	GNCCAIKB_00018	NJMENFEM_00018	PAFIEOLJ_00018	AOGDEGJH_00018	NJHEBMDI_00018	BPHFDELJ_00018	LBNEGMIJ_00018
66	group_38	hypothetical protein	17	17	1	1	39	443	443	443	DDPAGMAP_00015	FMLDJFOL_00015	OGLCOOKL_00015	BLPNGLOG_00015	ALACAADI_00015	BJOJCIGP_00015	PDLODABG_00015	NKCNKDJB_00015	BJPPHLIL_00015	IODFOHOM_00015	GNCCAIKB_00015	NJMENFEM_00015	PAFIEOLJ_00015	AOGDEGJH_00015	NJHEBMDI_00015	BPHFDELJ_00015	LBNEGMIJ_00015
67	group_4	hypothetical protein	17	17	1	1	76	4382	4382	4382	DDPAGMAP_00053	FMLDJFOL_00053	OGLCOOKL_00053	BLPNGLOG_00053	ALACAADI_00053	BJOJCIGP_00053	PDLODABG_00053	NKCNKDJB_00053	BJPPHLIL_00053	IODFOHOM_00053	GNCCAIKB_00053	NJMENFEM_00053	PAFIEOLJ_00053	AOGDEGJH_00053	NJHEBMDI_00053	BPHFDELJ_00053	LBNEGMIJ_00053
68	group_40	hypothetical protein	17	17	1	1	49	380	380	380	DDPAGMAP_00025	FMLDJFOL_00025	OGLCOOKL_00025	BLPNGLOG_00025	ALACAADI_00025	BJOJCIGP_00025	PDLODABG_00025	NKCNKDJB_00025	BJPPHLIL_00025	IODFOHOM_00025	GNCCAIKB_00025	NJMENFEM_00025	PAFIEOLJ_00025	AOGDEGJH_00025	NJHEBMDI_00025	BPHFDELJ_00025	LBNEGMIJ_00025
69	group_41	hypothetical protein	17	17	1	1	99	668	668	668	DDPAGMAP_00076	FMLDJFOL_00076	OGLCOOKL_00076	BLPNGLOG_00076	ALACAADI_00076	BJOJCIGP_00076	PDLODABG_00076	NKCNKDJB_00076	BJPPHLIL_00076	IODFOHOM_00076	GNCCAIKB_00076	NJMENFEM_00076	PAFIEOLJ_00076	AOGDEGJH_00076	NJHEBMDI_00076	BPHFDELJ_00076	LBNEGMIJ_00076
70	group_42	hypothetical protein	17	17	1	1	68	359	359	359	DDPAGMAP_00045	FMLDJFOL_00045	OGLCOOKL_00045	BLPNGLOG_00045	ALACAADI_00045	BJOJCIGP_00045	PDLODABG_00045	NKCNKDJB_00045	BJPPHLIL_00045	IODFOHOM_00045	GNCCAIKB_00045	NJMENFEM_00045	PAFIEOLJ_00045	AOGDEGJH_00045	NJHEBMDI_00045	BPHFDELJ_00045	LBNEGMIJ_00045
71	group_43	hypothetical protein	17	17	1	1	78	797	797	797	DDPAGMAP_00055	FMLDJFOL_00055	OGLCOOKL_00055	BLPNGLOG_00055	ALACAADI_00055	BJOJCIGP_00055	PDLODABG_00055	NKCNKDJB_00055	BJPPHLIL_00055	IODFOHOM_00055	GNCCAIKB_00055	NJMENFEM_00055	PAFIEOLJ_00055	AOGDEGJH_00055	NJHEBMDI_00055	BPHFDELJ_00055	LBNEGMIJ_00055
72	group_44	hypothetical protein	17	17	1	1	121	308	308	308	DDPAGMAP_00098	FMLDJFOL_00098	OGLCOOKL_00098	BLPNGLOG_00098	ALACAADI_00098	BJOJCIGP_00098	PDLODABG_00098	NKCNKDJB_00098	BJPPHLIL_00098	IODFOHOM_00098	GNCCAIKB_00098	NJMENFEM_00098	PAFIEOLJ_00098	AOGDEGJH_00098	NJHEBMDI_00098	BPHFDELJ_00098	LBNEGMIJ_00098
73	group_45	hypothetical protein	17	17	1	1	96	890	890	890	DDPAGMAP_00073	FMLDJFOL_00073	OGLCOOKL_00073	BLPNGLOG_00073	ALACAADI_00073	BJOJCIGP_00073	PDLODABG_00073	NKCNKDJB_00073	BJPPHLIL_00073	IODFOHOM_00073	GNCCAIKB_00073	NJMENFEM_00073	PAFIEOLJ_00073	AOGDEGJH_00073	NJHEBMDI_00073	BPHFDELJ_00073	LBNEGMIJ_00073
74	group_46	hypothetical protein	17	17	1	1	46	491	491	491	DDPAGMAP_00022	FMLDJFOL_00022	OGLCOOKL_00022	BLPNGLOG_00022	ALACAADI_00022	BJOJCIGP_00022	PDLODABG_00022	NKCNKDJB_00022	BJPPHLIL_00022	IODFOHOM_00022	GNCCAIKB_00022	NJMENFEM_00022	PAFIEOLJ_00022	AOGDEGJH_00022	NJHEBMDI_00022	BPHFDELJ_00022	LBNEGMIJ_00022
75	group_47	hypothetical protein	17	17	1	1	93	1256	1256	1256	DDPAGMAP_00070	FMLDJFOL_00070	OGLCOOKL_00070	BLPNGLOG_00070	ALACAADI_00070	BJOJCIGP_00070	PDLODABG_00070	NKCNKDJB_00070	BJPPHLIL_00070	IODFOHOM_00070	GNCCAIKB_00070	NJMENFEM_00070	PAFIEOLJ_00070	AOGDEGJH_00070	NJHEBMDI_00070	BPHFDELJ_00070	LBNEGMIJ_00070
76	group_48	hypothetical protein	17	17	1	1	37	431	431	431	DDPAGMAP_00013	FMLDJFOL_00013	OGLCOOKL_00013	BLPNGLOG_00013	ALACAADI_00013	BJOJCIGP_00013	PDLODABG_00013	NKCNKDJB_00013	BJPPHLIL_00013	IODFOHOM_00013	GNCCAIKB_00013	NJMENFEM_00013	PAFIEOLJ_00013	AOGDEGJH_00013	NJHEBMDI_00013	BPHFDELJ_00013	LBNEGMIJ_00013
77	group_49	hypothetical protein	17	17	1	1	72	251	251	251	DDPAGMAP_00049	FMLDJFOL_00049	OGLCOOKL_00049	BLPNGLOG_00049	ALACAADI_00049	BJOJCIGP_00049	PDLODABG_00049	NKCNKDJB_00049	BJPPHLIL_00049	IODFOHOM_00049	GNCCAIKB_00049	NJMENFEM_00049	PAFIEOLJ_00049	AOGDEGJH_00049	NJHEBMDI_00049	BPHFDELJ_00049	LBNEGMIJ_00049
78	group_5	hypothetical protein	17	17	1	1	64	1310	1310	1310	DDPAGMAP_00041	FMLDJFOL_00041	OGLCOOKL_00041	BLPNGLOG_00041	ALACAADI_00041	BJOJCIGP_00041	PDLODABG_00041	NKCNKDJB_00041	BJPPHLIL_00041	IODFOHOM_00041	GNCCAIKB_00041	NJMENFEM_00041	PAFIEOLJ_00041	AOGDEGJH_00041	NJHEBMDI_00041	BPHFDELJ_00041	LBNEGMIJ_00041
79	group_50	hypothetical protein	17	17	1	1	77	587	587	587	DDPAGMAP_00054	FMLDJFOL_00054	OGLCOOKL_00054	BLPNGLOG_00054	ALACAADI_00054	BJOJCIGP_00054	PDLODABG_00054	NKCNKDJB_00054	BJPPHLIL_00054	IODFOHOM_00054	GNCCAIKB_00054	NJMENFEM_00054	PAFIEOLJ_00054	AOGDEGJH_00054	NJHEBMDI_00054	BPHFDELJ_00054	LBNEGMIJ_00054
80	group_51	hypothetical protein	17	17	1	1	112	311	311	311	DDPAGMAP_00089	FMLDJFOL_00089	OGLCOOKL_00089	BLPNGLOG_00089	ALACAADI_00089	BJOJCIGP_00089	PDLODABG_00089	NKCNKDJB_00089	BJPPHLIL_00089	IODFOHOM_00089	GNCCAIKB_00089	NJMENFEM_00089	PAFIEOLJ_00089	AOGDEGJH_00089	NJHEBMDI_00089	BPHFDELJ_00089	LBNEGMIJ_00089
81	group_55	hypothetical protein	17	17	1	1	45	1106	1106	1106	DDPAGMAP_00021	FMLDJFOL_00021	OGLCOOKL_00021	BLPNGLOG_00021	ALACAADI_00021	BJOJCIGP_00021	PDLODABG_00021	NKCNKDJB_00021	BJPPHLIL_00021	IODFOHOM_00021	GNCCAIKB_00021	NJMENFEM_00021	PAFIEOLJ_00021	AOGDEGJH_00021	NJHEBMDI_00021	BPHFDELJ_00021	LBNEGMIJ_00021
82	group_56	hypothetical protein	17	17	1	1	67	755	755	755	DDPAGMAP_00044	FMLDJFOL_00044	OGLCOOKL_00044	BLPNGLOG_00044	ALACAADI_00044	BJOJCIGP_00044	PDLODABG_00044	NKCNKDJB_00044	BJPPHLIL_00044	IODFOHOM_00044	GNCCAIKB_00044	NJMENFEM_00044	PAFIEOLJ_00044	AOGDEGJH_00044	NJHEBMDI_00044	BPHFDELJ_00044	LBNEGMIJ_00044
83	group_57	hypothetical protein	17	17	1	1	30	371	371	371	DDPAGMAP_00006	FMLDJFOL_00006	OGLCOOKL_00006	BLPNGLOG_00006	ALACAADI_00006	BJOJCIGP_00006	PDLODABG_00006	NKCNKDJB_00006	BJPPHLIL_00006	IODFOHOM_00006	GNCCAIKB_00006	NJMENFEM_00006	PAFIEOLJ_00006	AOGDEGJH_00006	NJHEBMDI_00006	BPHFDELJ_00006	LBNEGMIJ_00006
84	group_58	hypothetical protein	17	17	1	1	65	725	725	725	DDPAGMAP_00042	FMLDJFOL_00042	OGLCOOKL_00042	BLPNGLOG_00042	ALACAADI_00042	BJOJCIGP_00042	PDLODABG_00042	NKCNKDJB_00042	BJPPHLIL_00042	IODFOHOM_00042	GNCCAIKB_00042	NJMENFEM_00042	PAFIEOLJ_00042	AOGDEGJH_00042	NJHEBMDI_00042	BPHFDELJ_00042	LBNEGMIJ_00042
85	group_59	hypothetical protein	17	17	1	1	87	833	833	833	DDPAGMAP_00064	FMLDJFOL_00064	OGLCOOKL_00064	BLPNGLOG_00064	ALACAADI_00064	BJOJCIGP_00064	PDLODABG_00064	NKCNKDJB_00064	BJPPHLIL_00064	IODFOHOM_00064	GNCCAIKB_00064	NJMENFEM_00064	PAFIEOLJ_00064	AOGDEGJH_00064	NJHEBMDI_00064	BPHFDELJ_00064	LBNEGMIJ_00064
86	group_6	hypothetical protein	17	17	1	1	61	794	794	794	DDPAGMAP_00038	FMLDJFOL_00038	OGLCOOKL_00038	BLPNGLOG_00038	ALACAADI_00038	BJOJCIGP_00038	PDLODABG_00038	NKCNKDJB_00038	BJPPHLIL_00038	IODFOHOM_00038	GNCCAIKB_00038	NJMENFEM_00038	PAFIEOLJ_00038	AOGDEGJH_00038	NJHEBMDI_00038	BPHFDELJ_00038	LBNEGMIJ_00038
87	group_60	hypothetical protein	17	17	1	1	114	218	218	218	DDPAGMAP_00091	FMLDJFOL_00091	OGLCOOKL_00091	BLPNGLOG_00091	ALACAADI_00091	BJOJCIGP_00091	PDLODABG_00091	NKCNKDJB_00091	BJPPHLIL_00091	IODFOHOM_00091	GNCCAIKB_00091	NJMENFEM_00091	PAFIEOLJ_00091	AOGDEGJH_00091	NJHEBMDI_00091	BPHFDELJ_00091	LBNEGMIJ_00091
88	group_61	hypothetical protein	17	17	1	1	24	572	572	572	DDPAGMAP_00105	FMLDJFOL_00105	OGLCOOKL_00105	BLPNGLOG_00105	ALACAADI_00105	BJOJCIGP_00105	PDLODABG_00105	NKCNKDJB_00105	BJPPHLIL_00105	IODFOHOM_00105	GNCCAIKB_00105	NJMENFEM_00105	PAFIEOLJ_00105	AOGDEGJH_00105	NJHEBMDI_00105	BPHFDELJ_00105	LBNEGMIJ_00105
89	group_62	hypothetical protein	17	17	1	1	103	422	422	422	DDPAGMAP_00080	FMLDJFOL_00080	OGLCOOKL_00080	BLPNGLOG_00080	ALACAADI_00080	BJOJCIGP_00080	PDLODABG_00080	NKCNKDJB_00080	BJPPHLIL_00080	IODFOHOM_00080	GNCCAIKB_00080	NJMENFEM_00080	PAFIEOLJ_00080	AOGDEGJH_00080	NJHEBMDI_00080	BPHFDELJ_00080	LBNEGMIJ_00080
90	group_63	hypothetical protein	17	17	1	1	56	152	152	152	DDPAGMAP_00033	FMLDJFOL_00033	OGLCOOKL_00033	BLPNGLOG_00033	ALACAADI_00033	BJOJCIGP_00033	PDLODABG_00033	NKCNKDJB_00033	BJPPHLIL_00033	IODFOHOM_00033	GNCCAIKB_00033	NJMENFEM_00033	PAFIEOLJ_00033	AOGDEGJH_00033	NJHEBMDI_00033	BPHFDELJ_00033	LBNEGMIJ_00033
91	group_64	hypothetical protein	17	17	1	1	86	344	344	344	DDPAGMAP_00063	FMLDJFOL_00063	OGLCOOKL_00063	BLPNGLOG_00063	ALACAADI_00063	BJOJCIGP_00063	PDLODABG_00063	NKCNKDJB_00063	BJPPHLIL_00063	IODFOHOM_00063	GNCCAIKB_00063	NJMENFEM_00063	PAFIEOLJ_00063	AOGDEGJH_00063	NJHEBMDI_00063	BPHFDELJ_00063	LBNEGMIJ_00063
92	group_65	hypothetical protein	17	17	1	1	108	482	482	482	DDPAGMAP_00085	FMLDJFOL_00085	OGLCOOKL_00085	BLPNGLOG_00085	ALACAADI_00085	BJOJCIGP_00085	PDLODABG_00085	NKCNKDJB_00085	BJPPHLIL_00085	IODFOHOM_00085	GNCCAIKB_00085	NJMENFEM_00085	PAFIEOLJ_00085	AOGDEGJH_00085	NJHEBMDI_00085	BPHFDELJ_00085	LBNEGMIJ_00085
93	group_66	hypothetical protein	17	17	1	1	62	938	938	938	DDPAGMAP_00039	FMLDJFOL_00039	OGLCOOKL_00039	BLPNGLOG_00039	ALACAADI_00039	BJOJCIGP_00039	PDLODABG_00039	NKCNKDJB_00039	BJPPHLIL_00039	IODFOHOM_00039	GNCCAIKB_00039	NJMENFEM_00039	PAFIEOLJ_00039	AOGDEGJH_00039	NJHEBMDI_00039	BPHFDELJ_00039	LBNEGMIJ_00039
94	group_67	hypothetical protein	17	17	1	1	109	176	176	176	DDPAGMAP_00086	FMLDJFOL_00086	OGLCOOKL_00086	BLPNGLOG_00086	ALACAADI_00086	BJOJCIGP_00086	PDLODABG_00086	NKCNKDJB_00086	BJPPHLIL_00086	IODFOHOM_00086	GNCCAIKB_00086	NJMENFEM_00086	PAFIEOLJ_00086	AOGDEGJH_00086	NJHEBMDI_00086	BPHFDELJ_00086	LBNEGMIJ_00086
95	group_68	hypothetical protein	17	17	1	1	32	200	200	200	DDPAGMAP_00008	FMLDJFOL_00008	OGLCOOKL_00008	BLPNGLOG_00008	ALACAADI_00008	BJOJCIGP_00008	PDLODABG_00008	NKCNKDJB_00008	BJPPHLIL_00008	IODFOHOM_00008	GNCCAIKB_00008	NJMENFEM_00008	PAFIEOLJ_00008	AOGDEGJH_00008	NJHEBMDI_00008	BPHFDELJ_00008	LBNEGMIJ_00008
96	group_69	hypothetical protein	17	17	1	1	105	308	308	308	DDPAGMAP_00082	FMLDJFOL_00082	OGLCOOKL_00082	BLPNGLOG_00082	ALACAADI_00082	BJOJCIGP_00082	PDLODABG_00082	NKCNKDJB_00082	BJPPHLIL_00082	IODFOHOM_00082	GNCCAIKB_00082	NJMENFEM_00082	PAFIEOLJ_00082	AOGDEGJH_00082	NJHEBMDI_00082	BPHFDELJ_00082	LBNEGMIJ_00082
97	group_7	hypothetical protein	17	17	1	1	52	791	791	791	DDPAGMAP_00028	FMLDJFOL_00028	OGLCOOKL_00028	BLPNGLOG_00028	ALACAADI_00028	BJOJCIGP_00028	PDLODABG_00028	NKCNKDJB_00028	BJPPHLIL_00028	IODFOHOM_00028	GNCCAIKB_00028	NJMENFEM_00028	PAFIEOLJ_00028	AOGDEGJH_00028	NJHEBMDI_00028	BPHFDELJ_00028	LBNEGMIJ_00028
98	group_70	hypothetical protein	17	17	1	1	55	305	305	305	DDPAGMAP_00032	FMLDJFOL_00032	OGLCOOKL_00032	BLPNGLOG_00032	ALACAADI_00032	BJOJCIGP_00032	PDLODABG_00032	NKCNKDJB_00032	BJPPHLIL_00032	IODFOHOM_00032	GNCCAIKB_00032	NJMENFEM_00032	PAFIEOLJ_00032	AOGDEGJH_00032	NJHEBMDI_00032	BPHFDELJ_00032	LBNEGMIJ_00032
99	group_71	hypothetical protein	17	17	1	1	116	242	242	242	DDPAGMAP_00093	FMLDJFOL_00093	OGLCOOKL_00093	BLPNGLOG_00093	ALACAADI_00093	BJOJCIGP_00093	PDLODABG_00093	NKCNKDJB_00093	BJPPHLIL_00093	IODFOHOM_00093	GNCCAIKB_00093	NJMENFEM_00093	PAFIEOLJ_00093	AOGDEGJH_00093	NJHEBMDI_00093	BPHFDELJ_00093	LBNEGMIJ_00093
100	group_72	hypothetical protein	17	17	1	1	81	4583	4583	4583	DDPAGMAP_00058	FMLDJFOL_00058	OGLCOOKL_00058	BLPNGLOG_00058	ALACAADI_00058	BJOJCIGP_00058	PDLODABG_00058	NKCNKDJB_00058	BJPPHLIL_00058	IODFOHOM_00058	GNCCAIKB_00058	NJMENFEM_00058	PAFIEOLJ_00058	AOGDEGJH_00058	NJHEBMDI_00058	BPHFDELJ_00058	LBNEGMIJ_00058
101	group_73	hypothetical protein	17	17	1	1	63	1184	1184	1184	DDPAGMAP_00040	FMLDJFOL_00040	OGLCOOKL_00040	BLPNGLOG_00040	ALACAADI_00040	BJOJCIGP_00040	PDLODABG_00040	NKCNKDJB_00040	BJPPHLIL_00040	IODFOHOM_00040	GNCCAIKB_00040	NJMENFEM_00040	PAFIEOLJ_00040	AOGDEGJH_00040	NJHEBMDI_00040	BPHFDELJ_00040	LBNEGMIJ_00040
102	group_74	hypothetical protein	17	17	1	1	110	281	281	281	DDPAGMAP_00087	FMLDJFOL_00087	OGLCOOKL_00087	BLPNGLOG_00087	ALACAADI_00087	BJOJCIGP_00087	PDLODABG_00087	NKCNKDJB_00087	BJPPHLIL_00087	IODFOHOM_00087	GNCCAIKB_00087	NJMENFEM_00087	PAFIEOLJ_00087	AOGDEGJH_00087	NJHEBMDI_00087	BPHFDELJ_00087	LBNEGMIJ_00087
103	group_75	hypothetical protein	17	17	1	1	20	230	230	230	DDPAGMAP_00109	FMLDJFOL_00109	OGLCOOKL_00109	BLPNGLOG_00109	ALACAADI_00109	BJOJCIGP_00109	PDLODABG_00109	NKCNKDJB_00109	BJPPHLIL_00109	IODFOHOM_00109	GNCCAIKB_00109	NJMENFEM_00109	PAFIEOLJ_00109	AOGDEGJH_00109	NJHEBMDI_00109	BPHFDELJ_00109	LBNEGMIJ_00109
104	group_76	hypothetical protein	17	17	1	1	111	392	392	392	DDPAGMAP_00088	FMLDJFOL_00088	OGLCOOKL_00088	BLPNGLOG_00088	ALACAADI_00088	BJOJCIGP_00088	PDLODABG_00088	NKCNKDJB_00088	BJPPHLIL_00088	IODFOHOM_00088	GNCCAIKB_00088	NJMENFEM_00088	PAFIEOLJ_00088	AOGDEGJH_00088	NJHEBMDI_00088	BPHFDELJ_00088	LBNEGMIJ_00088
105	group_77	hypothetical protein	17	17	1	1	11	929	929	929	DDPAGMAP_00118	FMLDJFOL_00118	OGLCOOKL_00118	BLPNGLOG_00118	ALACAADI_00118	BJOJCIGP_00118	PDLODABG_00118	NKCNKDJB_00118	BJPPHLIL_00118	IODFOHOM_00118	GNCCAIKB_00118	NJMENFEM_00118	PAFIEOLJ_00118	AOGDEGJH_00118	NJHEBMDI_00118	BPHFDELJ_00118	LBNEGMIJ_00118
106	group_78	hypothetical protein	17	17	1	1	80	335	335	335	DDPAGMAP_00057	FMLDJFOL_00057	OGLCOOKL_00057	BLPNGLOG_00057	ALACAADI_00057	BJOJCIGP_00057	PDLODABG_00057	NKCNKDJB_00057	BJPPHLIL_00057	IODFOHOM_00057	GNCCAIKB_00057	NJMENFEM_00057	PAFIEOLJ_00057	AOGDEGJH_00057	NJHEBMDI_00057	BPHFDELJ_00057	LBNEGMIJ_00057
107	group_79	hypothetical protein	17	17	1	1	19	593	593	593	DDPAGMAP_00110	FMLDJFOL_00110	OGLCOOKL_00110	BLPNGLOG_00110	ALACAADI_00110	BJOJCIGP_00110	PDLODABG_00110	NKCNKDJB_00110	BJPPHLIL_00110	IODFOHOM_00110	GNCCAIKB_00110	NJMENFEM_00110	PAFIEOLJ_00110	AOGDEGJH_00110	NJHEBMDI_00110	BPHFDELJ_00110	LBNEGMIJ_00110
108	group_8	hypothetical protein	17	17	1	1	3	503	503	503	DDPAGMAP_00126	FMLDJFOL_00126	OGLCOOKL_00126	BLPNGLOG_00126	ALACAADI_00126	BJOJCIGP_00126	PDLODABG_00126	NKCNKDJB_00126	BJPPHLIL_00126	IODFOHOM_00126	GNCCAIKB_00126	NJMENFEM_00126	PAFIEOLJ_00126	AOGDEGJH_00126	NJHEBMDI_00126	BPHFDELJ_00126	LBNEGMIJ_00126
109	group_80	hypothetical protein	17	17	1	1	1	644	644	644	DDPAGMAP_00128	FMLDJFOL_00128	OGLCOOKL_00128	BLPNGLOG_00128	ALACAADI_00128	BJOJCIGP_00128	PDLODABG_00128	NKCNKDJB_00128	BJPPHLIL_00128	IODFOHOM_00128	GNCCAIKB_00128	NJMENFEM_00128	PAFIEOLJ_00128	AOGDEGJH_00128	NJHEBMDI_00128	BPHFDELJ_00128	LBNEGMIJ_00128
110	group_82	hypothetical protein	17	17	1	1	50	203	203	203	DDPAGMAP_00026	FMLDJFOL_00026	OGLCOOKL_00026	BLPNGLOG_00026	ALACAADI_00026	BJOJCIGP_00026	PDLODABG_00026	NKCNKDJB_00026	BJPPHLIL_00026	IODFOHOM_00026	GNCCAIKB_00026	NJMENFEM_00026	PAFIEOLJ_00026	AOGDEGJH_00026	NJHEBMDI_00026	BPHFDELJ_00026	LBNEGMIJ_00026
111	group_83	hypothetical protein	17	17	1	1	44	386	386	386	DDPAGMAP_00020	FMLDJFOL_00020	OGLCOOKL_00020	BLPNGLOG_00020	ALACAADI_00020	BJOJCIGP_00020	PDLODABG_00020	NKCNKDJB_00020	BJPPHLIL_00020	IODFOHOM_00020	GNCCAIKB_00020	NJMENFEM_00020	PAFIEOLJ_00020	AOGDEGJH_00020	NJHEBMDI_00020	BPHFDELJ_00020	LBNEGMIJ_00020
112	group_85	hypothetical protein	17	17	1	1	43	212	212	212	DDPAGMAP_00019	FMLDJFOL_00019	OGLCOOKL_00019	BLPNGLOG_00019	ALACAADI_00019	BJOJCIGP_00019	PDLODABG_00019	NKCNKDJB_00019	BJPPHLIL_00019	IODFOHOM_00019	GNCCAIKB_00019	NJMENFEM_00019	PAFIEOLJ_00019	AOGDEGJH_00019	NJHEBMDI_00019	BPHFDELJ_00019	LBNEGMIJ_00019
113	group_86	hypothetical protein	17	17	1	1	127	1685	1685	1685	DDPAGMAP_00104	FMLDJFOL_00104	OGLCOOKL_00104	BLPNGLOG_00104	ALACAADI_00104	BJOJCIGP_00104	PDLODABG_00104	NKCNKDJB_00104	BJPPHLIL_00104	IODFOHOM_00104	GNCCAIKB_00104	NJMENFEM_00104	PAFIEOLJ_00104	AOGDEGJH_00104	NJHEBMDI_00104	BPHFDELJ_00104	LBNEGMIJ_00104
114	group_87	hypothetical protein	17	17	1	1	57	212	212	212	DDPAGMAP_00034	FMLDJFOL_00034	OGLCOOKL_00034	BLPNGLOG_00034	ALACAADI_00034	BJOJCIGP_00034	PDLODABG_00034	NKCNKDJB_00034	BJPPHLIL_00034	IODFOHOM_00034	GNCCAIKB_00034	NJMENFEM_00034	PAFIEOLJ_00034	AOGDEGJH_00034	NJHEBMDI_00034	BPHFDELJ_00034	LBNEGMIJ_00034
115	group_88	hypothetical protein	17	17	1	1	102	278	278	278	DDPAGMAP_00079	FMLDJFOL_00079	OGLCOOKL_00079	BLPNGLOG_00079	ALACAADI_00079	BJOJCIGP_00079	PDLODABG_00079	NKCNKDJB_00079	BJPPHLIL_00079	IODFOHOM_00079	GNCCAIKB_00079	NJMENFEM_00079	PAFIEOLJ_00079	AOGDEGJH_00079	NJHEBMDI_00079	BPHFDELJ_00079	LBNEGMIJ_00079
116	group_89	hypothetical protein	17	17	1	1	4	1085	1085	1085	DDPAGMAP_00125	FMLDJFOL_00125	OGLCOOKL_00125	BLPNGLOG_00125	ALACAADI_00125	BJOJCIGP_00125	PDLODABG_00125	NKCNKDJB_00125	BJPPHLIL_00125	IODFOHOM_00125	GNCCAIKB_00125	NJMENFEM_00125	PAFIEOLJ_00125	AOGDEGJH_00125	NJHEBMDI_00125	BPHFDELJ_00125	LBNEGMIJ_00125
117	group_9	hypothetical protein	17	17	1	1	47	143	143	143	DDPAGMAP_00023	FMLDJFOL_00023	OGLCOOKL_00023	BLPNGLOG_00023	ALACAADI_00023	BJOJCIGP_00023	PDLODABG_00023	NKCNKDJB_00023	BJPPHLIL_00023	IODFOHOM_00023	GNCCAIKB_00023	NJMENFEM_00023	PAFIEOLJ_00023	AOGDEGJH_00023	NJHEBMDI_00023	BPHFDELJ_00023	LBNEGMIJ_00023
118	group_90	hypothetical protein	17	17	1	1	104	527	527	527	DDPAGMAP_00081	FMLDJFOL_00081	OGLCOOKL_00081	BLPNGLOG_00081	ALACAADI_00081	BJOJCIGP_00081	PDLODABG_00081	NKCNKDJB_00081	BJPPHLIL_00081	IODFOHOM_00081	GNCCAIKB_00081	NJMENFEM_00081	PAFIEOLJ_00081	AOGDEGJH_00081	NJHEBMDI_00081	BPHFDELJ_00081	LBNEGMIJ_00081
119	group_91	hypothetical protein	17	17	1	1	95	266	266	266	DDPAGMAP_00072	FMLDJFOL_00072	OGLCOOKL_00072	BLPNGLOG_00072	ALACAADI_00072	BJOJCIGP_00072	PDLODABG_00072	NKCNKDJB_00072	BJPPHLIL_00072	IODFOHOM_00072	GNCCAIKB_00072	NJMENFEM_00072	PAFIEOLJ_00072	AOGDEGJH_00072	NJHEBMDI_00072	BPHFDELJ_00072	LBNEGMIJ_00072
120	group_92	hypothetical protein	17	17	1	1	23	842	842	842	DDPAGMAP_00106	FMLDJFOL_00106	OGLCOOKL_00106	BLPNGLOG_00106	ALACAADI_00106	BJOJCIGP_00106	PDLODABG_00106	NKCNKDJB_00106	BJPPHLIL_00106	IODFOHOM_00106	GNCCAIKB_00106	NJMENFEM_00106	PAFIEOLJ_00106	AOGDEGJH_00106	NJHEBMDI_00106	BPHFDELJ_00106	LBNEGMIJ_00106
121	group_93	hypothetical protein	17	17	1	1	38	590	590	590	DDPAGMAP_00014	FMLDJFOL_00014	OGLCOOKL_00014	BLPNGLOG_00014	ALACAADI_00014	BJOJCIGP_00014	PDLODABG_00014	NKCNKDJB_00014	BJPPHLIL_00014	IODFOHOM_00014	GNCCAIKB_00014	NJMENFEM_00014	PAFIEOLJ_00014	AOGDEGJH_00014	NJHEBMDI_00014	BPHFDELJ_00014	LBNEGMIJ_00014
122	group_94	hypothetical protein	17	17	1	1	41	1235	1235	1235	DDPAGMAP_00017	FMLDJFOL_00017	OGLCOOKL_00017	BLPNGLOG_00017	ALACAADI_00017	BJOJCIGP_00017	PDLODABG_00017	NKCNKDJB_00017	BJPPHLIL_00017	IODFOHOM_00017	GNCCAIKB_00017	NJMENFEM_00017	PAFIEOLJ_00017	AOGDEGJH_00017	NJHEBMDI_00017	BPHFDELJ_00017	LBNEGMIJ_00017
123	group_95	hypothetical protein	17	17	1	1	60	476	476	476	DDPAGMAP_00037	FMLDJFOL_00037	OGLCOOKL_00037	BLPNGLOG_00037	ALACAADI_00037	BJOJCIGP_00037	PDLODABG_00037	NKCNKDJB_00037	BJPPHLIL_00037	IODFOHOM_00037	GNCCAIKB_00037	NJMENFEM_00037	PAFIEOLJ_00037	AOGDEGJH_00037	NJHEBMDI_00037	BPHFDELJ_00037	LBNEGMIJ_00037
124	group_96	hypothetical protein	17	17	1	1	92	1574	1574	1574	DDPAGMAP_00069	FMLDJFOL_00069	OGLCOOKL_00069	BLPNGLOG_00069	ALACAADI_00069	BJOJCIGP_00069	PDLODABG_00069	NKCNKDJB_00069	BJPPHLIL_00069	IODFOHOM_00069	GNCCAIKB_00069	NJMENFEM_00069	PAFIEOLJ_00069	AOGDEGJH_00069	NJHEBMDI_00069	BPHFDELJ_00069	LBNEGMIJ_00069
125	group_97	hypothetical protein	17	17	1	1	75	2552	2552	2552	DDPAGMAP_00052	FMLDJFOL_00052	OGLCOOKL_00052	BLPNGLOG_00052	ALACAADI_00052	BJOJCIGP_00052	PDLODABG_00052	NKCNKDJB_00052	BJPPHLIL_00052	IODFOHOM_00052	GNCCAIKB_00052	NJMENFEM_00052	PAFIEOLJ_00052	AOGDEGJH_00052	NJHEBMDI_00052	BPHFDELJ_00052	LBNEGMIJ_00052
126	group_98	hypothetical protein	17	17	1	1	66	1055	1055	1055	DDPAGMAP_00043	FMLDJFOL_00043	OGLCOOKL_00043	BLPNGLOG_00043	ALACAADI_00043	BJOJCIGP_00043	PDLODABG_00043	NKCNKDJB_00043	BJPPHLIL_00043	IODFOHOM_00043	GNCCAIKB_00043	NJMENFEM_00043	PAFIEOLJ_00043	AOGDEGJH_00043	NJHEBMDI_00043	BPHFDELJ_00043	LBNEGMIJ_00043
127	group_99	hypothetical protein	17	17	1	1	53	554	554	554	DDPAGMAP_00029	FMLDJFOL_00029	OGLCOOKL_00029	BLPNGLOG_00029	ALACAADI_00029	BJOJCIGP_00029	PDLODABG_00029	NKCNKDJB_00029	BJPPHLIL_00029	IODFOHOM_00029	GNCCAIKB_00029	NJMENFEM_00029	PAFIEOLJ_00029	AOGDEGJH_00029	NJHEBMDI_00029	BPHFDELJ_00029	LBNEGMIJ_00029
